# Supplementary material for: The Pseudogymnoascus destructans Proteome Under Copper Stress Conditions
Source: J Fungi (Basel). 2026 Apr 27;12(5):318. doi: 10.3390/jof12050318 (PMC13208438; doi:10.3390/jof12050318)
Supplement: Supplementary file 1 [file jof-12-00318-s001.zip]

Archive with 3 entries (3 files):
- jof-4228326-Supplemental File S1.pdf
- jof-4228326-Supplemental File S2.pdf
- jof-4228326-Supplemental File S3.xlsx
