# Supplementary material for: The Pseudogymnoascus destructans Proteome Under Copper Stress Conditions
Source: J Fungi (Basel). 2026 Apr 27;12(5):318. doi: 10.3390/jof12050318 (PMC13208438; doi:10.3390/jof12050318)
Supplement: Supplementary file 1 [file jof-12-00318-s001.zip › jof-4228326-Supplemental File S3.xlsx]

## Sheet: Supplemental Table S2
Supplemental Table S2. DIA-MS processed data
	Protein Abundance (Rank)									Control Sample Data				Cu-withholding (BCS) Data				Cu-overload (Cu) Data				Statistics
# Original	Control	BCS	Cu	Protein Name	Gene	Accession Number	Molecular Weight	Identified Peptide Count	% Exclusive Peptides	1_C1	2_C2	4_C4	Average of Control Samples	9_BCS1	10_BCS2	11_BCS3	Average of BCS samples	6_Cu2	7_Cu3	8_Cu4	Average of Cu samples	p-Value (Cu vs Control)	p-Value (BCS vs Control)	Log₂ Fold Change (Cu/Control)	Log₂ Fold Change (BCS/Control)
1	243	367	279	L8FNQ3	#N/A	tr|L8FNQ3|L8FNQ3_PSED2 (+1)		144	1	1670000000	1460000000	1450000000	1.52667e+09	1060000000	1080000000	905000000	1015000000	1410000000	1290000000	1250000000	1.31667e+09	0.065	0.005	-0.174	-0.455
2	227	435	273	L8G1Y6	VC83_02437	tr|L8G1Y6|L8G1Y6_PSED2	225 kDa	100	1	2040000000	1620000000	1260000000	1640000000	888000000	1010000000	537000000	8.11667e+08	1710000000	1270000000	1120000000	1.36667e+09	0.39	0.039	-0.359	-0.871
3	382	521	406	L8G197	VC83_06210	tr|L8G197|L8G197_PSED2	292 kDa	100	1	815000000	900000000	1030000000	915000000	723000000	554000000	677000000	6.51333e+08	697000000	980000000	930000000	869000000	0.67	0.031	0.0478	-0.411
4	265	124	330	L8G088	#N/A	tr|L8G088|L8G088_PSED2	122 kDa	87	1	1660000000	1900000000	631000000	1397000000	3740000000	3690000000	1620000000	3.01667e+09	1580000000	980000000	771000000	1.11033e+09	0.7	0.14	-0.761	1.15
5	686	774	602	L8FT33	VC83_05812	tr|L8FT33|L8FT33_PSED2	255 kDa	75	1	517000000	379000000	419000000	4.38333e+08	243000000	273000000	596000000	3.70667e+08	571000000	480000000	515000000	522000000	0.16	0.45	0.297	-0.621
6	76	125	79	L8FNF8	#N/A	tr|L8FNF8|L8FNF8_PSED2	125 kDa	72	1	5950000000	4790000000	4030000000	4.92333e+09	3160000000	3300000000	2500000000	2.98667e+09	3350000000	5880000000	6240000000	5.15667e+09	0.93	0.025	0.295	-0.603
7	300	300	306	L8GBJ0	#N/A	tr|L8GBJ0|L8GBJ0_PSED2	226 kDa	72	0.99	1190000000	1090000000	1260000000	1180000000	906000000	1120000000	1730000000	1252000000	1410000000	1110000000	1030000000	1.18333e+09	0.97	0.91	-0.103	-0.0969
8	68	175	108	L8FYI0	VC83_09239	tr|L8FYI0|L8FYI0_PSED2	118 kDa	72	1	4340000000	4070000000	7270000000	5.22667e+09	1690000000	1420000000	3210000000	2.10667e+09	3110000000	3550000000	4760000000	3.80667e+09	0.25	0.038	-0.293	-1.37
9	169	136	181	L8FSP8	VC83_00832	tr|L8FSP8|L8FSP8_PSED2	136 kDa	69	1	2670000000	2120000000	1630000000	2140000000	3110000000	3110000000	1810000000	2.67667e+09	2650000000	2100000000	1710000000	2.15333e+09	0.95	0.41	-0.012	0.555
10	132	201	158	L8GAP3	VC83_05763	tr|L8GAP3|L8GAP3_PSED2	147 kDa	68	1	2440000000	3070000000	2720000000	2.74333e+09	2070000000	1900000000	1450000000	1.80667e+09	2170000000	2830000000	2490000000	2.49667e+09	0.4	0.028	-0.125	-0.517
11	139	126	162	L8FQP6	VC83_02351	tr|L8FQP6|L8FQP6_PSED2	119 kDa	68	1	2590000000	2660000000	2590000000	2.61333e+09	3330000000	3260000000	2280000000	2.95667e+09	2430000000	2580000000	2370000000	2460000000	0.087	0.43	-0.0912	0.329
12	453	365	617	L8G2Q1	VC83_05014	tr|L8G2Q1|L8G2Q1_PSED2	190 kDa	68	1	618000000	628000000	918000000	7.21333e+08	901000000	688000000	1460000000	1.01633e+09	401000000	513000000	610000000	508000000	0.12	0.29	-0.29	0.521
13	346	589	357	L8G9S9	VC83_00768	tr|L8G9S9|L8G9S9_PSED2	170 kDa	67	1	1160000000	910000000	916000000	9.95333e+08	511000000	611000000	533000000	5.51667e+08	1260000000	901000000	900000000	1.02033e+09	0.9	0.0036	-0.0242	-0.782
14	119	238	128	L8G1T9	VC83_01563	tr|L8G1T9|L8G1T9_PSED2	144 kDa	65	1	3070000000	3160000000	3240000000	3.15667e+09	1490000000	1620000000	1500000000	1.53667e+09	2810000000	3150000000	3320000000	3.09333e+09	0.67	< 0.0001	-0.00799	-1.08
15	150	268	167	L8GBN6	VC83_05461	tr|L8GBN6|L8GBN6_PSED2	149 kDa	65	1	2940000000	2420000000	2130000000	2.49667e+09	1490000000	1590000000	1050000000	1.37667e+09	2530000000	2360000000	2170000000	2.35333e+09	0.64	0.019	-0.0376	-0.703
16	670	780	719	L8FPV8	VC83_00960	tr|L8FPV8|L8FPV8_PSED2	245 kDa	64	1	361000000	454000000	534000000	4.49667e+08	414000000	321000000	365000000	3.66667e+08	261000000	489000000	462000000	404000000	0.6	0.22	0.0248	-0.315
17	14	64	37	L8G269	VC83_08137	tr|L8G269|L8G269_PSED2	103 kDa	63	1	10600000000	15400000000	18700000000	14900000000	6500000000	5880000000	4750000000	5710000000	6180000000	11100000000	10900000000	9.39333e+09	0.14	0.008	-0.499	-1.39
18	489	864	645	L8G216	VC83_02396	tr|L8G216|L8G216_PSED2	164 kDa	61	1	905000000	622000000	474000000	667000000	292000000	410000000	224000000	3.08667e+08	712000000	392000000	348000000	484000000	0.31	0.04	-0.668	-1.09
19	867	851	850	L8FQK0	VC83_02368	tr|L8FQK0|L8FQK0_PSED2	340 kDa	59	1	440000000	286000000	198000000	308000000	350000000	399000000	193000000	314000000	395000000	305000000	244000000	3.14667e+08	0.85	0.94	0.0943	0.289
20	769	1095	1026	L8FZM7	VC83_04872	tr|L8FZM7|L8FZM7_PSED2	219 kDa	59	1	462000000	325000000	317000000	368000000	218000000	261000000	141000000	2.06667e+08	305000000	221000000	191000000	239000000	0.077	0.054	-0.558	-0.574
21	614	478	658	A0A177A413	#N/A	tr|A0A177A413|A0A177A413_9PEZI	173 kDa	57	1	570000000	468000000	524000000	5.20667e+08	678000000	573000000	904000000	7.18333e+08	486000000	444000000	460000000	4.63333e+08	0.15	0.1	-0.187	0.372
22	553	810	574	L8FWN1	VC83_06097	tr|L8FWN1|L8FWN1_PSED2	233 kDa	56	1	638000000	505000000	594000000	579000000	279000000	291000000	463000000	3.44333e+08	598000000	531000000	542000000	557000000	0.68	0.037	-0.132	-1.03
23	23	33	21	L8GAK3	VC83_03975	tr|L8GAK3|L8GAK3_PSED2	86 kDa	56	1	9670000000	10900000000	15500000000	1.20233e+10	8050000000	7910000000	10100000000	8.68667e+09	13400000000	12200000000	13400000000	13000000000	0.54	0.13	0.3	-0.432
24	1131	1404	1144	L8FS66	VC83_06938	tr|L8FS66|L8FS66_PSED2	200 kDa	55	1	209000000	183000000	212000000	2.01333e+08	125000000	126000000	165000000	1.38667e+08	194000000	205000000	201000000	200000000	0.92	0.021	-0.0566	-0.729
25	443	315	514	L8FMI4	VC83_00910	tr|L8FMI4|L8FMI4_PSED2	325 kDa	55	1	665000000	678000000	892000000	745000000	1160000000	1070000000	1330000000	1.18667e+09	554000000	682000000	707000000	6.47667e+08	0.33	0.015	0.00839	0.779
26	112	67	90	L8FZR3	VC83_08187	tr|L8FZR3|L8FZR3_PSED2	79 kDa	54	1	3310000000	2790000000	3810000000	3.30333e+09	4110000000	4320000000	8060000000	5.49667e+09	3970000000	3850000000	5060000000	4.29333e+09	0.1	0.12	0.263	0.387
27	536	379	479	L8G0F2	VC83_05013	tr|L8G0F2|L8G0F2_PSED2	130 kDa	54	1	556000000	538000000	709000000	601000000	624000000	627000000	1700000000	9.83667e+08	660000000	659000000	814000000	711000000	0.2	0.33	0.246	0.173
28	158	297	205	L8G865	VC83_06666	tr|L8G865|L8G865_PSED2	118 kDa	54	1	2130000000	2240000000	2710000000	2360000000	1140000000	1020000000	1620000000	1260000000	1580000000	1890000000	2180000000	1.88333e+09	0.13	0.015	-0.248	-0.978
29	767	974	840	A0A177ABF6	VC83_05156	tr|A0A177ABF6|A0A177ABF6_9PEZI	545 kDa	54	0.52	405000000	365000000	337000000	369000000	254000000	275000000	232000000	2.53667e+08	374000000	292000000	301000000	3.22333e+08	0.22	0.0066	-0.275	-0.522
30	128	183	146	L8FPW6	VC83_00970	tr|L8FPW6|L8FPW6_PSED2	89 kDa	53	1	2090000000	3100000000	3510000000	2900000000	2230000000	1980000000	1710000000	1.97333e+09	1740000000	3330000000	3090000000	2720000000	0.78	0.1	-0.00543	-0.646
31	2346	2283	2396	L8G803	VC83_06000	tr|L8G803|L8G803_PSED2	553 kDa	53	0.98	40700000	38100000	45100000	41300000	42400000	42800000	48300000	44500000	29800000	39500000	45500000	3.82667e+07	0.54	0.31	-0.0431	0.0728
32	475	265	448	L8G2R9	#N/A	tr|L8G2R9|L8G2R9_PSED2	108 kDa	52	0.98	644000000	675000000	743000000	6.87333e+08	1270000000	1230000000	1640000000	1380000000	791000000	724000000	789000000	768000000	0.095	0.0023	0.226	0.911
33	336	338	276	L8FYU7	VC83_02772	tr|L8FYU7|L8FYU7_PSED2	98 kDa	52	1	852000000	1000000000	1230000000	1.02733e+09	1060000000	925000000	1320000000	1.10167e+09	1140000000	1310000000	1620000000	1.35667e+09	0.13	0.67	0.391	0.0846
34	302	276	325	L8FV79	VC83_02141	tr|L8FV79|L8FV79_PSED2	97 kDa	52	1	1080000000	925000000	1530000000	1.17833e+09	941000000	742000000	2370000000	1351000000	987000000	1040000000	1380000000	1.13567e+09	0.9	0.95	-0.0506	-0.2
35	11	48	10	L8G7V7	VC83_07394	tr|L8G7V7|L8G7V7_PSED2	63 kDa	52	1	21600000000	15500000000	12600000000	1.65667e+10	7420000000	7880000000	5320000000	6.87333e+09	22800000000	18600000000	14600000000	1.86667e+10	0.56	0.012	0.265	-1.06
36	784	767	941	L8FZH5	VC83_05020	tr|L8FZH5|L8FZH5_PSED2	171 kDa	51	1	420000000	326000000	329000000	3.58333e+08	387000000	431000000	308000000	3.75333e+08	342000000	234000000	251000000	2.75667e+08	0.13	0.76	-0.389	0.233
37	1164	1280	1202	L8G7E6	VC83_00075	tr|L8G7E6|L8G7E6_PSED2	154 kDa	51	1	204000000	177000000	192000000	191000000	161000000	153000000	173000000	1.62333e+08	198000000	168000000	182000000	1.82667e+08	0.51	0.039	-0.0778	-0.253
38	315	590	337	L8FLL6	#N/A	tr|L8FLL6|L8FLL6_PSED2	116 kDa	51	1	1470000000	1110000000	828000000	1136000000	584000000	681000000	388000000	551000000	1440000000	998000000	816000000	1.08467e+09	0.85	0.038	-0.148	-0.922
39	276	209	250	L8G072	VC83_05298	tr|L8G072|L8G072_PSED2	100 kDa	50	1	1090000000	1350000000	1490000000	1310000000	1940000000	1580000000	1690000000	1.73667e+09	1480000000	1510000000	1540000000	1510000000	0.18	0.06	0.158	0.321
40	60	128	72	L8GD55	VC83_07616	tr|L8GD55|L8GD55_PSED2	101 kDa	50	1	8370000000	4440000000	4400000000	5.73667e+09	2600000000	2960000000	3240000000	2.93333e+09	7550000000	4880000000	4660000000	5.69667e+09	0.95	0.047	0.137	-0.585
41	960	1249	829	A0A177A0I4	VC83_07748	tr|A0A177A0I4|A0A177A0I4_9PEZI	223 kDa	50	1	287000000	265000000	228000000	260000000	175000000	192000000	138000000	1.68333e+08	399000000	303000000	285000000	329000000	0.14	0.021	0.194	-0.593
42	312	279	328	L8FU75	VC83_01964	tr|L8FU75|L8FU75_PSED2	79 kDa	50	1	1180000000	886000000	1360000000	1142000000	1100000000	1040000000	1850000000	1330000000	1180000000	919000000	1250000000	1.11633e+09	0.93	0.57	0.00578	-0.0956
43	89	81	95	L8FUB7	VC83_02021	tr|L8FUB7|L8FUB7_PSED2	93 kDa	50	1	4080000000	3280000000	4960000000	4.10667e+09	3680000000	3640000000	6750000000	4690000000	3920000000	4020000000	4790000000	4.24333e+09	0.77	0.69	-0.0241	-0.151
44	723	394	566	L8G0R6	VC83_05368	tr|L8G0R6|L8G0R6_PSED2	143 kDa	49	1	369000000	366000000	469000000	4.01333e+08	850000000	882000000	1030000000	9.20667e+08	552000000	514000000	626000000	564000000	0.026	0.0011	0.583	1.26
45	65	54	61	L8G596	VC83_01046	tr|L8G596|L8G596_PSED2	71 kDa	49	0.96	5790000000	4270000000	6250000000	5.43667e+09	4640000000	5250000000	8780000000	6.22333e+09	7340000000	5270000000	6400000000	6.33667e+09	0.36	0.66	0.144	-0.14
46	631	436	659	L8GC16	VC83_03006	tr|L8GC16|L8GC16_PSED2	114 kDa	48	1	412000000	522000000	583000000	5.05667e+08	934000000	750000000	749000000	811000000	339000000	521000000	526000000	462000000	0.6	0.019	-0.00247	0.523
47	1447	2041	1747	L8FMA2	VC83_08676	tr|L8FMA2|L8FMA2_PSED2	199 kDa	48	0.98	160000000	134000000	106000000	1.33333e+08	61500000	75200000	44400000	6.03667e+07	126000000	79800000	75200000	9.36667e+07	0.14	0.014	-0.742	-1.12
48	396	639	326	L8FM99	VC83_00875	tr|L8FM99|L8FM99_PSED2	110 kDa	48	1	1100000000	749000000	804000000	8.84333e+08	420000000	473000000	574000000	489000000	1450000000	960000000	991000000	1.13367e+09	0.24	0.017	0.302	-0.766
49	323	490	314	L8G9X1	VC83_01896	tr|L8G9X1|L8G9X1_PSED2	121 kDa	48	1	1070000000	1150000000	1050000000	1090000000	787000000	757000000	561000000	7.01667e+08	1240000000	1200000000	1070000000	1170000000	0.25	0.015	0.161	-0.506
50	337	332	347	L8FT08	VC83_02982	tr|L8FT08|L8FT08_PSED2	154 kDa	48	1	1100000000	1010000000	951000000	1.02033e+09	1220000000	1310000000	863000000	1131000000	1040000000	1060000000	1060000000	1.05333e+09	0.44	0.55	0.0739	0.276
51	148	88	125	L8G135	VC83_07640	tr|L8G135|L8G135_PSED2	73 kDa	48	0.98	2140000000	1910000000	3460000000	2.50333e+09	3360000000	3520000000	6010000000	4.29667e+09	2750000000	2750000000	3810000000	3.10333e+09	0.32	0.11	0.361	0.713
52	42	51	45	L8FY89	VC83_03617	tr|L8FY89|L8FY89_PSED2	76 kDa	48	1	8310000000	6780000000	6350000000	7.14667e+09	6820000000	7530000000	4490000000	6280000000	9460000000	7610000000	6640000000	7.90333e+09	0.5	0.46	0.169	0.00943
53	1344	1542	1488	L8FY93	VC83_08160	tr|L8FY93|L8FY93_PSED2	143 kDa	48	1	172000000	132000000	145000000	1.49667e+08	117000000	109000000	126000000	1.17333e+08	137000000	119000000	124000000	1.26667e+08	0.14	0.053	-0.231	-0.316
54	427	717	446	L8G1I4	VC83_06779	tr|L8G1I4|L8G1I4_PSED2	159 kDa	47	1	1010000000	748000000	609000000	789000000	432000000	508000000	304000000	4.14667e+08	925000000	738000000	654000000	7.72333e+08	0.96	0.038	-0.0179	-0.792
55	807	807	761	L8FWY8	VC83_05110	tr|L8FWY8|L8FWY8_PSED2	163 kDa	47	1	410000000	306000000	322000000	346000000	252000000	297000000	494000000	3.47667e+08	472000000	318000000	327000000	3.72333e+08	0.7	0.9	0.0215	-0.117
56	546	543	460	L8FZ22	VC83_03783	tr|L8FZ22|L8FZ22_PSED2	135 kDa	47	1	625000000	508000000	631000000	588000000	547000000	577000000	731000000	6.18333e+08	720000000	651000000	876000000	749000000	0.1	0.71	0.203	-0.116
57	652	945	725	L8FNT5	VC83_07845	tr|L8FNT5|L8FNT5_PSED2	132 kDa	47	1	562000000	452000000	411000000	475000000	286000000	296000000	218000000	2.66667e+08	428000000	402000000	352000000	394000000	0.17	0.013	-0.168	-0.66
58	419	597	442	L8G6S2	VC83_00448	tr|L8G6S2|L8G6S2_PSED2	109 kDa	47	1	599000000	957000000	871000000	809000000	636000000	507000000	478000000	5.40333e+08	572000000	946000000	828000000	782000000	0.87	0.079	-0.0735	-0.781
59	100	122	120	L8G4S3	VC83_04208	tr|L8G4S3|L8G4S3_PSED2	87 kDa	47	1	4390000000	3610000000	2970000000	3.65667e+09	3450000000	3460000000	2200000000	3.03667e+09	3790000000	3460000000	3100000000	3450000000	0.72	0.36	-0.0574	-0.0644
60	820	403	545	L8FSW2	VC83_00666	tr|L8FSW2|L8FSW2_PSED2	132 kDa	46	1	356000000	314000000	335000000	335000000	917000000	863000000	840000000	8.73333e+08	542000000	535000000	695000000	5.90667e+08	0.0038	< 0.0001	0.693	1.36
61	258	302	262	L8FQ66	VC83_06315	tr|L8FQ66|L8FQ66_PSED2	69 kDa	46	1	918000000	1630000000	1750000000	1.43267e+09	1340000000	1270000000	1140000000	1250000000	993000000	1620000000	1610000000	1.40767e+09	0.98	0.66	-0.024	-0.359
62	401	285	331	L8G0L4	VC83_05016	tr|L8G0L4|L8G0L4_PSED2	65 kDa	46	1	561000000	861000000	1200000000	874000000	1370000000	1050000000	1500000000	1.30667e+09	687000000	1230000000	1410000000	1109000000	0.49	0.15	0.512	0.667
63	364	452	387	L8FZP9	VC83_08149	tr|L8FZP9|L8FZP9_PSED2	121 kDa	46	1	1080000000	803000000	976000000	953000000	657000000	653000000	1000000000	770000000	1080000000	846000000	864000000	930000000	0.85	0.24	-0.176	-0.571
64	134	202	179	L8G8A5	VC83_01771	tr|L8G8A5|L8G8A5_PSED2	78 kDa	46	0.96	2170000000	2770000000	3190000000	2710000000	1940000000	1920000000	1510000000	1790000000	1860000000	2340000000	2280000000	2160000000	0.17	0.042	-0.282	-0.532
65	333	361	405	L8FNC6	VC83_02941	tr|L8FNC6|L8FNC6_PSED2	96 kDa	45	1	1080000000	1190000000	910000000	1060000000	1200000000	1100000000	768000000	1.02267e+09	899000000	900000000	812000000	8.70333e+08	0.088	0.79	-0.261	0.0368
66	689	899	844	L8FYX3	VC83_02804	tr|L8FYX3|L8FYX3_PSED2	156 kDa	45	1	659000000	389000000	258000000	4.35333e+08	313000000	365000000	206000000	2.94667e+08	380000000	320000000	262000000	3.20667e+08	0.45	0.34	-0.282	-0.311
67	420	199	458	L8G0P4	VC83_05048	tr|L8G0P4|L8G0P4_PSED2	59 kDa	45	1	618000000	616000000	1190000000	808000000	1650000000	1110000000	2730000000	1830000000	514000000	714000000	1040000000	756000000	0.86	0.079	0.208	1.41
68	750	670	768	L8FXY4	VC83_01579	tr|L8FXY4|L8FXY4_PSED2	118 kDa	45	1	358000000	331000000	457000000	382000000	416000000	321000000	636000000	4.57667e+08	337000000	313000000	453000000	3.67667e+08	0.8	0.54	-0.0857	0.217
69	386	364	365	L8FSP9	VC83_01943	tr|L8FSP9|L8FSP9_PSED2	93 kDa	44	1	1060000000	920000000	748000000	9.09333e+08	1190000000	1080000000	780000000	1.01667e+09	1170000000	926000000	879000000	9.91667e+08	0.54	0.55	0.00922	0.225
70	186	351	239	L8G5X6	VC83_01601	tr|L8G5X6|L8G5X6_PSED2	119 kDa	44	1	1710000000	2140000000	1910000000	1920000000	1200000000	1090000000	892000000	1.06067e+09	1250000000	1850000000	1630000000	1.57667e+09	0.2	0.0053	-0.229	-0.812
71	1693	1664	1743	L8FSE3	VC83_03363	tr|L8FSE3|L8FSE3_PSED2	260 kDa	44	1	134000000	82700000	80800000	9.91667e+07	97200000	116000000	86500000	99900000	113000000	88700000	80200000	9.39667e+07	0.86	0.89	0.102	0.234
72	887	1051	938	L8FUV8	VC83_04855	tr|L8FUV8|L8FUV8_PSED2	156 kDa	44	1	342000000	293000000	260000000	2.98333e+08	235000000	236000000	195000000	222000000	291000000	271000000	266000000	276000000	0.44	0.045	-0.111	-0.319
73	146	295	204	L8G244	VC83_02949	tr|L8G244|L8G244_PSED2	92 kDa	44	1	3200000000	2270000000	2150000000	2540000000	1350000000	1280000000	1160000000	1.26333e+09	1410000000	2070000000	2220000000	1900000000	0.19	0.0066	-0.135	-0.824
74	732	765	661	L8GAZ4	VC83_05567	tr|L8GAZ4|L8GAZ4_PSED2	172 kDa	44	1	394000000	369000000	419000000	394000000	296000000	327000000	513000000	3.78667e+08	507000000	426000000	444000000	459000000	0.078	0.71	0.174	-0.269
75	196	150	195	L8GA15	VC83_01774	tr|L8GA15|L8GA15_PSED2	78 kDa	44	1	2020000000	1840000000	1720000000	1860000000	2350000000	2250000000	2690000000	2430000000	2350000000	1870000000	1840000000	2020000000	0.44	0.021	0.0176	0.348
76	566	559	603	L8G1L4	VC83_02393	tr|L8G1L4|L8G1L4_PSED2	101 kDa	44	1	437000000	582000000	667000000	562000000	645000000	522000000	630000000	599000000	373000000	564000000	629000000	522000000	0.7	0.62	-0.0457	0.114
77	122	96	151	L8FY69	VC83_04411	tr|L8FY69|L8FY69_PSED2	73 kDa	44	1	1750000000	3050000000	4540000000	3.11333e+09	4040000000	3160000000	4190000000	3.79667e+09	1980000000	2840000000	3040000000	2620000000	0.72	0.42	-0.107	0.404
78	125	220	137	L8FTV7	VC83_02158	tr|L8FTV7|L8FTV7_PSED2	55 kDa	44	1	3330000000	3180000000	2690000000	3.06667e+09	1660000000	2070000000	1240000000	1.65667e+09	3070000000	2890000000	2720000000	2.89333e+09	0.5	0.018	-0.137	-0.937
79	762	824	594	L8G374	VC83_03748	tr|L8G374|L8G374_PSED2	126 kDa	43	1	369000000	367000000	385000000	3.73667e+08	270000000	273000000	450000000	331000000	595000000	465000000	528000000	5.29333e+08	0.0093	0.42	0.518	-0.432
80	67	89	36	L8FP75	VC83_00639	tr|L8FP75|L8FP75_PSED2	90 kDa	43	1	7170000000	4900000000	3830000000	5300000000	4400000000	5160000000	3290000000	4.28333e+09	13200000000	7040000000	8160000000	9.46667e+09	0.094	0.43	0.736	-0.153
81	1065	1269	1107	L8FQL9	VC83_02538	tr|L8FQL9|L8FQL9_PSED2	246 kDa	43	1	234000000	218000000	211000000	221000000	166000000	147000000	181000000	1.64667e+08	210000000	211000000	215000000	212000000	0.26	0.011	-0.044	-0.388
82	554	718	561	L8FZM1	VC83_03798	tr|L8FZM1|L8FZM1_PSED2	123 kDa	43	1	386000000	704000000	643000000	5.77667e+08	485000000	357000000	397000000	413000000	404000000	716000000	589000000	5.69667e+08	0.97	0.21	-0.127	-0.695
83	562	554	575	L8G3H7	VC83_01079	tr|L8G3H7|L8G3H7_PSED2	83 kDa	42	1	378000000	573000000	754000000	5.68333e+08	645000000	562000000	607000000	6.04667e+08	443000000	552000000	673000000	556000000	0.99	0.65	-0.054	0.0852
84	367	360	436	L8FXH0	VC83_05645	tr|L8FXH0|L8FXH0_PSED2	90 kDa	42	1	1060000000	816000000	963000000	9.46333e+08	804000000	875000000	1400000000	1.02633e+09	783000000	756000000	847000000	7.95333e+08	0.11	0.77	-0.298	-0.138
85	17	25	26	L8G367	VC83_01687	tr|L8G367|L8G367_PSED2	54 kDa	42	1	10400000000	14000000000	16400000000	13600000000	10800000000	9730000000	8370000000	9.63333e+09	8680000000	13400000000	12200000000	1.14267e+10	0.39	0.094	-0.208	-0.53
86	675	898	685	L8FW72	VC83_06912	tr|L8FW72|L8FW72_PSED2	107 kDa	42	1	456000000	448000000	435000000	4.46333e+08	287000000	267000000	332000000	2.95333e+08	445000000	446000000	431000000	4.40667e+08	0.54	0.0031	-0.00954	-0.643
87	1374	1344	1524	L8G8M7	VC83_01911	tr|L8G8M7|L8G8M7_PSED2	131 kDa	42	1	143000000	120000000	173000000	1.45333e+08	111000000	87000000	248000000	1.48667e+08	94400000	114000000	156000000	1.21467e+08	0.35	0.85	-0.323	-0.355
88	572	567	616	L8G4J4	VC83_02626	tr|L8G4J4|L8G4J4_PSED2	101 kDa	42	1	272000000	606000000	795000000	5.57667e+08	651000000	460000000	654000000	5.88333e+08	352000000	569000000	606000000	509000000	0.95	0.71	-0.0896	0.105
89	32	6	35	L8FM71	VC83_08651	tr|L8FM71|L8FM71_PSED2	60 kDa	42	1	2830000000	10000000000	13400000000	8.74333e+09	25700000000	17500000000	27900000000	23700000000	5010000000	11000000000	12800000000	9.60333e+09	0.73	0.08	0.127	1.36
90	22	5	33	L8FQS8	VC83_08662	tr|L8FQS8|L8FQS8_PSED2	54 kDa	42	1	7540000000	13700000000	16400000000	1.25467e+10	27500000000	21500000000	23500000000	2.41667e+10	7680000000	10200000000	11400000000	9760000000	0.46	0.046	-0.429	0.783
91	1230	1673	1295	L8FXF7	VC83_07630	tr|L8FXF7|L8FXF7_PSED2	206 kDa	41	1	166000000	190000000	167000000	1.74333e+08	101000000	108000000	87200000	9.87333e+07	158000000	166000000	153000000	159000000	0.14	0.0018	-0.0831	-0.733
92	464	275	523	L8G9K7	VC83_07408	tr|L8G9K7|L8G9K7_PSED2	118 kDa	41	1	618000000	535000000	971000000	708000000	1260000000	906000000	1900000000	1.35533e+09	468000000	556000000	849000000	6.24333e+08	0.65	0.085	-0.154	1.03
93	219	356	327	L8G1G1	VC83_04209	tr|L8G1G1|L8G1G1_PSED2	90 kDa	41	0.95	1570000000	1700000000	1800000000	1690000000	1140000000	1130000000	847000000	1039000000	1000000000	1270000000	1100000000	1.12333e+09	0.0067	0.009	-0.633	-0.598
94	85	40	75	L8FV34	VC83_00686	tr|L8FV34|L8FV34_PSED2	62 kDa	41	1	3670000000	4090000000	5140000000	4300000000	8110000000	7350000000	7770000000	7.74333e+09	4600000000	5730000000	6110000000	5480000000	0.14	0.0045	0.486	0.926
95	1682	1957	1867	A0A176ZZ52	VC83_08449	tr|A0A176ZZ52|A0A176ZZ52_9PEZI	208 kDa	40	1	137000000	101000000	64200000	1.00733e+08	66200000	89200000	47400000	67600000	121000000	62100000	59100000	8.07333e+07	0.51	0.25	-0.703	-0.61
96	710	687	642	L8FPI8	VC83_02649	tr|L8FPI8|L8FPI8_PSED2	118 kDa	40	1	468000000	395000000	374000000	4.12333e+08	431000000	465000000	424000000	440000000	509000000	475000000	477000000	487000000	0.073	0.4	0.273	0.126
97	547	811	579	L8G193	VC83_06738	tr|L8G193|L8G193_PSED2	87 kDa	40	1	632000000	584000000	542000000	586000000	363000000	393000000	273000000	343000000	523000000	554000000	569000000	5.48667e+08	0.27	0.01	-0.0778	-0.686
98	241	241	255	L8FZG0	VC83_05337	tr|L8FZG0|L8FZG0_PSED2	97 kDa	40	1	1270000000	1480000000	1880000000	1.54333e+09	1530000000	1480000000	1580000000	1530000000	1190000000	1520000000	1740000000	1.48333e+09	0.83	0.97	0.0332	0.0445
99	375	457	376	L8FWH5	VC83_03660	tr|L8FWH5|L8FWH5_PSED2	122 kDa	40	1	892000000	967000000	931000000	930000000	841000000	758000000	667000000	7.55333e+08	982000000	923000000	946000000	9.50333e+08	0.5	0.041	0.0243	-0.295
100	43	61	55	L8G664	VC83_04645	tr|L8G664|L8G664_PSED2	85 kDa	40	1	5340000000	6970000000	9050000000	7120000000	6150000000	5230000000	6290000000	5890000000	4150000000	7790000000	9000000000	6980000000	0.87	0.36	0.161	-0.18
101	410	460	438	L8GA85	VC83_06809	tr|L8GA85|L8GA85_PSED2	114 kDa	40	0.98	891000000	797000000	851000000	8.46333e+08	654000000	725000000	881000000	7.53333e+08	834000000	740000000	797000000	7.90333e+08	0.22	0.26	-0.0946	-0.23
102	936	792	836	L8FWZ4	VC83_05105	tr|L8FWZ4|L8FWZ4_PSED2	122 kDa	40	1	300000000	234000000	283000000	2.72333e+08	304000000	233000000	542000000	3.59667e+08	304000000	286000000	379000000	323000000	0.21	0.45	0.102	0.101
103	481	420	671	L8GB43	VC83_06476	tr|L8GB43|L8GB43_PSED2	100 kDa	40	1	520000000	746000000	763000000	6.76333e+08	825000000	813000000	886000000	8.41333e+08	453000000	439000000	462000000	4.51333e+08	0.035	0.14	-0.719	0.145
104	1067	1408	1141	L8GCL1	VC83_00512	tr|L8GCL1|L8GCL1_PSED2	180 kDa	40	1	234000000	221000000	206000000	2.20333e+08	132000000	129000000	153000000	138000000	221000000	197000000	184000000	2.00667e+08	0.22	0.002	-0.168	-0.742
105	761	611	852	L8FUL2	VC83_00028	tr|L8FUL2|L8FUL2_PSED2	139 kDa	40	1	334000000	440000000	348000000	374000000	445000000	455000000	651000000	517000000	341000000	294000000	305000000	3.13333e+08	0.15	0.1	-0.19	0.386
106	508	512	607	L8GBN4	VC83_04789	tr|L8GBN4|L8GBN4_PSED2	129 kDa	40	1	579000000	540000000	777000000	632000000	518000000	432000000	1040000000	6.63333e+08	384000000	515000000	661000000	520000000	0.34	0.96	-0.171	-0.162
107	8	3	15	L8G6D5	VC83_00754	tr|L8G6D5|L8G6D5_PSED2	55 kDa	40	1	9090000000	18300000000	26400000000	17930000000	38400000000	29300000000	32700000000	3.34667e+10	9350000000	18300000000	20700000000	1.61167e+10	0.87	0.093	0.00258	0.839
108	64	197	77	L8FMJ0	VC83_00995	tr|L8FMJ0|L8FMJ0_PSED2	44 kDa	40	1	6980000000	5260000000	4250000000	5.49667e+09	1930000000	2040000000	1530000000	1.83333e+09	6590000000	5410000000	3900000000	5300000000	0.86	0.003	0.0395	-1.45
109	1171	1053	977	L8FZI0	VC83_05317	tr|L8FZI0|L8FZI0_PSED2	118 kDa	39	1	189000000	158000000	220000000	189000000	128000000	115000000	421000000	2.21333e+08	275000000	229000000	264000000	256000000	0.05	0.97	0.48	-0.566
110	610	293	590	L8GCB5	VC83_06225	tr|L8GCB5|L8GCB5_PSED2	72 kDa	39	1	386000000	501000000	687000000	5.24667e+08	1330000000	1020000000	1450000000	1.26667e+09	370000000	522000000	705000000	5.32333e+08	0.98	0.01	0.0586	1.41
111	395	144	287	L8FVG4	VC83_01984	tr|L8FVG4|L8FVG4_PSED2	73 kDa	39	0.97	801000000	671000000	1190000000	8.87333e+08	1800000000	1480000000	4330000000	2.53667e+09	1250000000	1030000000	1550000000	1.27667e+09	0.14	0.06	0.646	1.16
112	545	724	618	L8FLH2	#N/A	tr|L8FLH2|L8FLH2_PSED2	114 kDa	39	1	785000000	547000000	433000000	5.88333e+08	440000000	479000000	299000000	406000000	535000000	504000000	483000000	5.07333e+08	0.53	0.19	-0.117	-0.314
113	872	1084	966	L8GBE7	VC83_03021	tr|L8GBE7|L8GBE7_PSED2	118 kDa	39	1	267000000	340000000	308000000	305000000	249000000	215000000	169000000	211000000	243000000	288000000	258000000	263000000	0.17	0.046	-0.254	-0.52
114	641	855	792	L8GB90	VC83_01824	tr|L8GB90|L8GB90_PSED2	86 kDa	39	1	347000000	548000000	579000000	4.91333e+08	326000000	361000000	253000000	3.13333e+08	359000000	380000000	325000000	3.54667e+08	0.14	0.087	-0.611	-0.749
115	672	1871	1053	L8G1C9	VC83_07452	tr|L8G1C9|L8G1C9_PSED2	98 kDa	39	1	390000000	369000000	587000000	4.48667e+08	48200000	66800000	114000000	7.63333e+07	209000000	247000000	229000000	2.28333e+08	0.013	0.0033	-0.768	-2.54
116	238	270	267	L8GBV4	VC83_00553	tr|L8GBV4|L8GBV4_PSED2	54 kDa	39	1	1140000000	1660000000	1860000000	1.55333e+09	1560000000	1380000000	1170000000	1370000000	1140000000	1470000000	1560000000	1390000000	0.6	0.55	-0.178	-0.266
117	880	714	894	L8G827	VC83_00268	tr|L8G827|L8G827_PSED2	77 kDa	39	1	222000000	315000000	366000000	301000000	438000000	354000000	460000000	4.17333e+08	245000000	290000000	343000000	2.92667e+08	0.93	0.11	-0.12	0.475
118	153	146	198	L8FV96	VC83_02156	tr|L8FV96|L8FV96_PSED2	75 kDa	39	1	1990000000	2260000000	2990000000	2.41333e+09	2790000000	2710000000	1990000000	2.49667e+09	1740000000	2140000000	2100000000	1.99333e+09	0.25	0.82	-0.111	0.262
119	1231	1441	1371	L8FWT4	VC83_02829	tr|L8FWT4|L8FWT4_PSED2	180 kDa	39	1	228000000	181000000	114000000	1.74333e+08	129000000	173000000	89700000	1.30567e+08	187000000	127000000	119000000	1.44333e+08	0.53	0.36	-0.509	-0.494
120	108	77	117	L8FZN1	VC83_00192	tr|L8FZN1|L8FZN1_PSED2	61 kDa	39	1	2020000000	3310000000	4750000000	3360000000	5350000000	4560000000	4280000000	4730000000	2270000000	4230000000	4130000000	3.54333e+09	0.83	0.2	0.321	0.465
121	671	713	593	L8G7J3	#N/A	tr|L8G7J3|L8G7J3_PSED2	134 kDa	38	1	539000000	449000000	360000000	4.49333e+08	445000000	495000000	318000000	4.19333e+08	517000000	537000000	535000000	5.29667e+08	0.2	0.7	0.251	-0.0132
122	307	307	348	L8G2C2	VC83_09395	tr|L8G2C2|L8G2C2_PSED2	96 kDa	38	1	779000000	1240000000	1460000000	1.15967e+09	1350000000	1120000000	1190000000	1220000000	765000000	1180000000	1200000000	1.04833e+09	0.73	0.71	-0.072	-0.0622
123	1082	884	1118	L8G9V6	VC83_06488	tr|L8G9V6|L8G9V6_PSED2	226 kDa	38	0.97	159000000	253000000	235000000	2.15667e+08	339000000	308000000	258000000	3.01667e+08	198000000	214000000	208000000	2.06667e+08	0.87	0.1	-0.176	0.392
124	1059	1128	1044	L8G997	VC83_01895	tr|L8G997|L8G997_PSED2	111 kDa	38	1	180000000	238000000	250000000	2.22667e+08	211000000	174000000	210000000	1.98333e+08	208000000	242000000	246000000	232000000	0.69	0.41	0.0281	-0.182
125	272	245	266	L8FW67	VC83_06908	tr|L8FW67|L8FW67_PSED2	78 kDa	38	1	1290000000	1240000000	1520000000	1350000000	1400000000	1360000000	1760000000	1.50667e+09	1390000000	1420000000	1370000000	1.39333e+09	0.59	0.36	0.106	0.114
126	1352	1674	1512	L8FZL6	VC83_00372	tr|L8FZL6|L8FZL6_PSED2	223 kDa	38	1	114000000	177000000	154000000	1.48333e+08	120000000	88000000	87900000	9.86333e+07	92400000	152000000	127000000	123800000	0.4	0.073	-0.276	-0.803
127	66	52	62	L8G700	VC83_01132	tr|L8G700|L8G700_PSED2	44 kDa	38	1	4000000000	5420000000	6710000000	5.37667e+09	5960000000	5750000000	7110000000	6.27333e+09	4980000000	6400000000	7400000000	6260000000	0.44	0.35	0.239	0.137
128	1572	1842	1637	L8FT10	VC83_06046	tr|L8FT10|L8FT10_PSED2	137 kDa	38	1	145000000	98900000	96900000	113600000	74700000	72100000	91700000	79500000	131000000	93400000	94300000	1.06233e+08	0.73	0.085	-0.0691	-0.405
129	177	284	192	L8FZI1	VC83_06435	tr|L8FZI1|L8FZI1_PSED2	63 kDa	37	1	2060000000	2190000000	1830000000	2.02667e+09	1530000000	1420000000	977000000	1309000000	2040000000	2050000000	2000000000	2030000000	0.94	0.039	-0.0131	-0.538
130	513	704	505	L8G3U8	VC83_04778	tr|L8G3U8|L8G3U8_PSED2	94 kDa	37	1	819000000	616000000	452000000	629000000	463000000	510000000	300000000	4.24333e+08	845000000	607000000	532000000	6.61333e+08	0.8	0.18	-0.0216	-0.414
131	442	577	558	L8FR18	VC83_09490	tr|L8FR18|L8FR18_PSED2	114 kDa	37	1	482000000	901000000	863000000	7.48667e+08	652000000	611000000	447000000	570000000	522000000	670000000	525000000	5.72333e+08	0.34	0.35	-0.717	-0.5
132	490	547	380	L8G7E8	VC83_00770	tr|L8G7E8|L8G7E8_PSED2	99 kDa	37	0.97	670000000	672000000	659000000	667000000	616000000	646000000	585000000	6.15667e+08	1060000000	884000000	869000000	9.37667e+08	0.0066	0.051	0.399	-0.121
133	612	841	765	L8GBY5	VC83_00723	tr|L8GBY5|L8GBY5_PSED2	172 kDa	37	1	497000000	436000000	632000000	5.21667e+08	214000000	252000000	498000000	3.21333e+08	397000000	353000000	360000000	370000000	0.044	0.12	-0.464	-0.982
134	608	453	568	L8FSF6	VC83_01951	tr|L8FSF6|L8FSF6_PSED2	72 kDa	37	1	512000000	440000000	624000000	5.25333e+08	699000000	596000000	991000000	762000000	533000000	488000000	665000000	562000000	0.64	0.12	0.0597	0.451
135	694	913	1085	L8G417	VC83_07526	tr|L8G417|L8G417_PSED2	110 kDa	37	0.97	484000000	409000000	379000000	424000000	281000000	313000000	260000000	2.84667e+08	253000000	210000000	190000000	2.17667e+08	0.0038	0.012	-0.963	-0.541
136	1215	1470	1267	L8G013	VC83_06350	tr|L8G013|L8G013_PSED2	164 kDa	37	1	224000000	164000000	152000000	180000000	127000000	144000000	110000000	127000000	183000000	155000000	157000000	165000000	0.6	0.077	-0.0563	-0.365
137	760	1212	914	L8G7E9	VC83_04379	tr|L8G7E9|L8G7E9_PSED2	102 kDa	36	1	320000000	400000000	405000000	375000000	181000000	208000000	137000000	1.75333e+08	270000000	323000000	263000000	2.85333e+08	0.053	0.006	-0.567	-1.14
138	465	627	472	L8FLC8	VC83_00913	tr|L8FLC8|L8FLC8_PSED2	117 kDa	36	1	836000000	651000000	636000000	7.07667e+08	546000000	528000000	425000000	4.99667e+08	796000000	681000000	699000000	7.25333e+08	0.78	0.042	0.102	-0.302
139	341	198	333	L8FW69	VC83_01679	tr|L8FW69|L8FW69_PSED2	54 kDa	36	1	878000000	966000000	1160000000	1.00133e+09	1910000000	1720000000	1870000000	1.83333e+09	801000000	1140000000	1320000000	1087000000	0.72	0.0023	0.234	0.954
140	744	1160	900	L8G429	VC83_02607	tr|L8G429|L8G429_PSED2	93 kDa	36	1	509000000	382000000	263000000	3.84667e+08	198000000	241000000	124000000	1.87667e+08	373000000	267000000	232000000	2.90667e+08	0.33	0.059	-0.52	-0.948
141	684	421	673	L8FU42	VC83_02001	tr|L8FU42|L8FU42_PSED2	100 kDa	36	1	466000000	358000000	494000000	4.39333e+08	540000000	484000000	1500000000	8.41333e+08	425000000	418000000	507000000	450000000	0.81	0.24	-0.134	0.211
142	575	754	692	L8FUH0	VC83_02036	tr|L8FUH0|L8FUH0_PSED2	109 kDa	36	1	257000000	672000000	731000000	5.53333e+08	464000000	351000000	342000000	3.85667e+08	230000000	580000000	488000000	4.32667e+08	0.64	0.48	-0.461	-0.937
143	931	942	796	L8G900	VC83_02728	tr|L8G900|L8G900_PSED2	154 kDa	36	1	367000000	238000000	217000000	274000000	203000000	231000000	369000000	2.67667e+08	481000000	293000000	287000000	3.53667e+08	0.34	0.9	0.298	-0.0484
144	1840	1193	1945	L8FVY4	VC83_04159	tr|L8FVY4|L8FVY4_PSED2	165 kDa	36	1	81900000	94200000	67300000	8.11333e+07	125000000	133000000	280000000	1.79333e+08	94000000	59500000	64100000	7.25333e+07	0.51	0.058	-0.355	0.695
145	868	828	791	L8FWV6	VC83_03098	tr|L8FWV6|L8FWV6_PSED2	102 kDa	36	1	377000000	284000000	261000000	3.07333e+08	333000000	372000000	286000000	3.30333e+08	352000000	339000000	374000000	355000000	0.25	0.59	0.306	0.228
146	1425	1291	1397	L8G6Z3	VC83_01790	tr|L8G6Z3|L8G6Z3_PSED2	148 kDa	36	1	144000000	107000000	159000000	1.36667e+08	117000000	107000000	256000000	160000000	130000000	126000000	165000000	1.40333e+08	0.83	0.78	-0.153	-0.303
147	741	697	804	L8G494	VC83_03689	tr|L8G494|L8G494_PSED2	78 kDa	36	1	267000000	342000000	552000000	387000000	420000000	316000000	553000000	4.29667e+08	230000000	359000000	449000000	346000000	0.74	0.66	0.0698	0.297
148	800	708	738	L8GB89	VC83_06689	tr|L8GB89|L8GB89_PSED2	92 kDa	36	1	247000000	347000000	455000000	3.49667e+08	339000000	318000000	608000000	4.21667e+08	317000000	387000000	444000000	3.82667e+08	0.61	0.56	0.157	-0.0334
149	204	233	196	L8FW97	VC83_09257	tr|L8FW97|L8FW97_PSED2	61 kDa	36	1	1840000000	1750000000	1770000000	1.78667e+09	1590000000	1710000000	1450000000	1.58333e+09	2060000000	1930000000	2070000000	2020000000	0.0094	0.07	0.22	-0.156
150	897	1541	1035	L8FR45	VC83_00395	tr|L8FR45|L8FR45_PSED2	83 kDa	36	1	357000000	288000000	229000000	2.91333e+08	131000000	131000000	90300000	1.17433e+08	274000000	231000000	205000000	2.36667e+08	0.27	0.0069	-0.318	-1.14
151	782	860	736	L8G1Y0	VC83_02443	tr|L8G1Y0|L8G1Y0_PSED2	210 kDa	36	1	435000000	330000000	311000000	3.58667e+08	329000000	336000000	268000000	311000000	401000000	360000000	390000000	3.83667e+08	0.52	0.34	0.24	-0.00563
152	83	132	58	L8G875	VC83_08030	tr|L8G875|L8G875_PSED2	62 kDa	36	1	4070000000	4860000000	4930000000	4620000000	3030000000	3280000000	2090000000	2800000000	7230000000	6560000000	6780000000	6.85667e+09	0.0043	0.028	0.482	-0.682
153	1019	1505	1020	L8FXS6	VC83_06098	tr|L8FXS6|L8FXS6_PSED2	197 kDa	36	1	266000000	210000000	227000000	2.34333e+08	83600000	92400000	190000000	122000000	272000000	221000000	230000000	241000000	0.79	0.054	0.0137	-1.3
154	105	71	140	L8G8C6	VC83_02730	tr|L8G8C6|L8G8C6_PSED2	49 kDa	36	1	2740000000	3920000000	3670000000	3.44333e+09	6140000000	5520000000	3850000000	5170000000	2990000000	2950000000	2550000000	2830000000	0.2	0.09	-0.314	0.591
155	1130	719	996	A0A177AGS5	VC83_02152	tr|A0A177AGS5|A0A177AGS5_9PEZI	103 kDa	35	1	193000000	220000000	192000000	2.01667e+08	462000000	462000000	310000000	4.11333e+08	297000000	223000000	234000000	2.51333e+08	0.098	0.0077	0.275	1.26
156	251	395	300	L8FX65	VC83_02897	tr|L8FX65|L8FX65_PSED2	72 kDa	35	0.94	859000000	1650000000	1950000000	1.48633e+09	1010000000	921000000	823000000	918000000	852000000	1410000000	1390000000	1.21733e+09	0.61	0.17	-0.245	-0.839
157	1074	821	1088	L8GCJ5	VC83_00492	tr|L8GCJ5|L8GCJ5_PSED2	88 kDa	35	1	193000000	213000000	249000000	2.18333e+08	367000000	318000000	312000000	3.32333e+08	206000000	220000000	225000000	217000000	0.97	0.0091	0.0406	0.577
158	637	633	679	L8FPJ9	VC83_04288	tr|L8FPJ9|L8FPJ9_PSED2	91 kDa	35	1	525000000	452000000	516000000	4.97667e+08	446000000	449000000	587000000	494000000	405000000	445000000	484000000	4.44667e+08	0.18	0.9	-0.214	-0.201
159	450	500	385	L8G683	VC83_00328	tr|L8G683|L8G683_PSED2	93 kDa	35	1	605000000	699000000	877000000	727000000	757000000	695000000	601000000	6.84333e+08	817000000	963000000	1020000000	9.33333e+08	0.11	0.7	0.462	-0.00882
160	1172	1649	1240	L8G8B4	VC83_01781	tr|L8G8B4|L8G8B4_PSED2	101 kDa	35	1	241000000	186000000	140000000	189000000	108000000	122000000	75800000	1.01933e+08	204000000	169000000	142000000	1.71667e+08	0.68	0.044	-0.138	-0.787
161	519	673	576	L8FW34	VC83_09190	tr|L8FW34|L8FW34_PSED2	122 kDa	35	1	526000000	691000000	650000000	6.22333e+08	506000000	472000000	378000000	452000000	478000000	653000000	526000000	5.52333e+08	0.38	0.057	-0.305	-0.461
162	259	291	322	L8GER3	VC83_07604	tr|L8GER3|L8GER3_PSED2	60 kDa	35	1	1650000000	1260000000	1370000000	1.42667e+09	1350000000	1400000000	1110000000	1.28667e+09	1120000000	1040000000	1290000000	1150000000	0.1	0.39	-0.291	-0.0276
163	240	493	188	L8GBY4	VC83_06283	tr|L8GBY4|L8GBY4_PSED2	60 kDa	35	1	1470000000	1600000000	1580000000	1550000000	778000000	681000000	636000000	6.98333e+08	1910000000	2310000000	2020000000	2080000000	0.0094	0.00025	0.353	-1.22
164	321	259	345	L8G0A9	#N/A	tr|L8G0A9|L8G0A9_PSED2	58 kDa	35	1	1040000000	1200000000	1070000000	1.10333e+09	1610000000	1520000000	1080000000	1.40333e+09	827000000	1200000000	1160000000	1.06233e+09	0.72	0.16	0.117	0.498
165	379	428	320	L8FYS1	VC83_05885	tr|L8FYS1|L8FYS1_PSED2	57 kDa	35	1	648000000	1090000000	1030000000	9.22667e+08	930000000	838000000	704000000	824000000	1150000000	1210000000	1100000000	1.15333e+09	0.22	0.63	0.152	-0.301
166	728	725	797	L8FR21	#N/A	tr|L8FR21|L8FR21_PSED2	92 kDa	35	1	354000000	430000000	404000000	396000000	455000000	432000000	331000000	406000000	343000000	358000000	359000000	3.53333e+08	0.14	0.87	-0.174	0.0966
167	953	1123	1031	L8G2Y3	VC83_06753	tr|L8G2Y3|L8G2Y3_PSED2	205 kDa	35	1	283000000	270000000	240000000	2.64333e+08	197000000	224000000	180000000	2.00333e+08	253000000	236000000	226000000	2.38333e+08	0.16	0.026	-0.191	-0.451
168	215	166	183	L8GD43	VC83_06414	tr|L8GD43|L8GD43_PSED2	66 kDa	35	1	1870000000	1440000000	1830000000	1.71333e+09	1550000000	1460000000	3740000000	2250000000	2390000000	1690000000	2320000000	2.13333e+09	0.2	0.6	0.338	-0.247
169	709	1059	793	L8FUB1	#N/A	tr|L8FUB1|L8FUB1_PSED2	68 kDa	35	1	287000000	422000000	531000000	4.13333e+08	241000000	221000000	196000000	2.19333e+08	279000000	397000000	388000000	3.54667e+08	0.56	0.033	-0.119	-0.934
170	466	548	529	L8G256	VC83_04239	tr|L8G256|L8G256_PSED2	59 kDa	35	1	376000000	790000000	955000000	707000000	685000000	514000000	646000000	615000000	368000000	711000000	749000000	6.09333e+08	0.75	0.82	-0.153	-0.291
171	1111	975	979	L8FZC3	VC83_06431	tr|L8FZC3|L8FZC3_PSED2	114 kDa	35	1	240000000	191000000	192000000	2.07667e+08	198000000	226000000	334000000	2.52667e+08	306000000	239000000	221000000	2.55333e+08	0.17	0.36	0.322	0.241
172	3	8	2	L8FUC6	VC83_06720	tr|L8FUC6|L8FUC6_PSED2	35 kDa	35	0.89	23200000000	21900000000	25300000000	2.34667e+10	21900000000	24700000000	17300000000	21300000000	27400000000	26900000000	26100000000	26800000000	0.038	0.4	0.214	-0.0856
173	35	24	53	L8G8H0	#N/A	tr|L8G8H0|L8G8H0_PSED2	124 kDa	34	1	9250000000	6490000000	8670000000	8.13667e+09	9220000000	11300000000	8700000000	9740000000	7530000000	5870000000	7710000000	7.03667e+09	0.37	0.24	-0.204	0.0874
174	509	844	777	L8G2N2	VC83_02109	tr|L8G2N2|L8G2N2_PSED2	78 kDa	34	1	486000000	636000000	772000000	6.31333e+08	320000000	318000000	319000000	319000000	279000000	412000000	403000000	3.64667e+08	0.041	0.0077	-0.657	-0.994
175	926	1221	874	L8GB96	VC83_04787	tr|L8GB96|L8GB96_PSED2	251 kDa	34	1	369000000	241000000	219000000	2.76333e+08	152000000	186000000	182000000	1.73333e+08	394000000	248000000	259000000	3.00333e+08	0.71	0.062	0.105	-0.402
176	262	355	316	L8FUU2	VC83_00019	tr|L8FUU2|L8FUU2_PSED2	96 kDa	34	1	1320000000	1580000000	1340000000	1.41333e+09	1280000000	1110000000	735000000	1.04167e+09	1140000000	1320000000	1020000000	1160000000	0.1	0.14	-0.229	-0.265
177	599	888	699	L8FMN7	VC83_04950	tr|L8FMN7|L8FMN7_PSED2	117 kDa	34	1	334000000	577000000	697000000	536000000	305000000	301000000	293000000	2.99667e+08	295000000	526000000	431000000	4.17333e+08	0.45	0.072	-0.42	-0.938
178	649	294	534	L8FV24	VC83_02142	tr|L8FV24|L8FV24_PSED2	78 kDa	34	1	377000000	469000000	584000000	4.76667e+08	1130000000	937000000	1730000000	1.26567e+09	416000000	603000000	796000000	605000000	0.39	0.012	0.363	1.27
179	359	218	342	L8GDY3	VC83_07921	tr|L8GDY3|L8GDY3_PSED2	62 kDa	34	1	714000000	1060000000	1110000000	9.61333e+08	1920000000	1500000000	1570000000	1.66333e+09	863000000	1190000000	1150000000	1.06767e+09	0.55	0.025	0.115	0.56
180	1377	1168	1430	L8GAU2	VC83_04378	tr|L8GAU2|L8GAU2_PSED2	124 kDa	34	1	127000000	131000000	177000000	145000000	141000000	117000000	297000000	185000000	133000000	125000000	144000000	134000000	0.58	0.61	0.0178	0.101
181	163	210	147	L8FYA6	VC83_07080	tr|L8FYA6|L8FYA6_PSED2	87 kDa	34	0.97	2820000000	2130000000	2000000000	2.31667e+09	1710000000	2210000000	1270000000	1730000000	3410000000	2210000000	2350000000	2.65667e+09	0.49	0.19	0.142	-0.317
182	121	187	114	L8FN26	VC83_01410	tr|L8FN26|L8FN26_PSED2	40 kDa	34	1	3290000000	3130000000	2930000000	3.11667e+09	2220000000	2230000000	1370000000	1940000000	4420000000	3300000000	3020000000	3580000000	0.35	0.039	0.0765	-0.494
183	1995	1571	1937	L8FNP2	VC83_08834	tr|L8FNP2|L8FNP2_PSED2	156 kDa	34	1	64100000	53500000	80300000	6.59667e+07	78800000	59600000	199000000	1.12467e+08	72400000	66700000	80400000	7.31667e+07	0.43	0.35	0.174	0.297
184	1225	2300	1526	L8G3K3	VC83_07471	tr|L8G3K3|L8G3K3_PSED2	100 kDa	34	1	232000000	174000000	122000000	176000000	44000000	52800000	33200000	4.33333e+07	167000000	107000000	88100000	120700000	0.22	0.0038	-0.704	-1.98
185	849	675	835	L8G3E1	VC83_04916	tr|L8G3E1|L8G3E1_PSED2	116 kDa	33	1	350000000	231000000	372000000	3.17667e+08	395000000	397000000	561000000	451000000	370000000	276000000	325000000	3.23667e+08	0.86	0.13	-0.11	0.179
186	283	350	289	L8G139	#N/A	tr|L8G139|L8G139_PSED2	77 kDa	33	1	1020000000	1380000000	1380000000	1260000000	1150000000	1100000000	938000000	1.06267e+09	1150000000	1350000000	1320000000	1.27333e+09	0.89	0.24	-0.0663	-0.326
187	661	772	747	L8G8K7	VC83_05969	tr|L8G8K7|L8G8K7_PSED2	128 kDa	33	1	460000000	464000000	461000000	4.61667e+08	400000000	427000000	289000000	372000000	374000000	395000000	365000000	378000000	0.00099	0.13	-0.301	-0.204
188	1248	1495	1061	L8G382	VC83_03759	tr|L8G382|L8G382_PSED2	112 kDa	33	1	177000000	182000000	154000000	171000000	134000000	105000000	130000000	123000000	180000000	266000000	230000000	2.25333e+08	0.1	0.025	0.384	-0.437
189	663	563	525	L8G791	#N/A	tr|L8G791|L8G791_PSED2	78 kDa	33	1	254000000	483000000	643000000	460000000	549000000	439000000	785000000	591000000	221000000	749000000	869000000	613000000	0.72	0.42	0.633	0.184
190	1368	812	1039	L8GAH5	VC83_03296	tr|L8GAH5|L8GAH5_PSED2	108 kDa	33	1	112000000	132000000	195000000	1.46333e+08	254000000	231000000	533000000	3.39333e+08	229000000	224000000	246000000	233000000	0.043	0.064	0.795	0.945
191	1803	1891	1831	L8FRB8	VC83_00403	tr|L8FRB8|L8FRB8_PSED2	190 kDa	33	1	114000000	76600000	65400000	8.53333e+07	72800000	82200000	67600000	74200000	108000000	74600000	68900000	8.38333e+07	0.97	0.55	-0.0392	-0.0749
192	1275	1900	1442	L8FTG0	VC83_00293	tr|L8FTG0|L8FTG0_PSED2	180 kDa	33	1	165000000	156000000	169000000	1.63333e+08	73200000	84600000	60800000	7.28667e+07	144000000	122000000	132000000	1.32667e+08	0.019	0.0012	-0.317	-1.17
193	72	72	85	L8GCB3	VC83_06219	tr|L8GCB3|L8GCB3_PSED2	69 kDa	33	1	6330000000	5150000000	3580000000	5020000000	6100000000	5110000000	3950000000	5.05333e+09	5610000000	4450000000	4080000000	4.71333e+09	0.82	0.94	-0.213	-0.0107
194	1321	1066	1392	L8G673	VC83_00319	tr|L8G673|L8G673_PSED2	97 kDa	33	1	140000000	137000000	184000000	1.53667e+08	238000000	183000000	231000000	2.17333e+08	144000000	133000000	145000000	1.40667e+08	0.46	0.05	0.0413	0.723
195	1887	1969	1882	L8G8B2	VC83_00609	tr|L8G8B2|L8G8B2_PSED2	162 kDa	33	1	96000000	68300000	66800000	7.70333e+07	65700000	62100000	71100000	66300000	97800000	69600000	71900000	7.97667e+07	0.83	0.33	0.0746	-0.0572
196	2165	2481	2241	L8GAF5	VC83_05493	tr|L8GAF5|L8GAF5_PSED2	492 kDa	33	1	56900000	53000000	46200000	5.20333e+07	33200000	31000000	37300000	3.38333e+07	54900000	43100000	41400000	4.64667e+07	0.33	0.0062	-0.301	-0.677
197	406	282	399	L8G456	VC83_00089	tr|L8G456|L8G456_PSED2	87 kDa	33	1	471000000	856000000	1260000000	8.62333e+08	1360000000	1310000000	1270000000	1.31333e+09	601000000	859000000	1200000000	8.86667e+08	0.86	0.16	0.00482	0.616
198	613	947	683	L8G0V4	VC83_05182	tr|L8G0V4|L8G0V4_PSED2	81 kDa	33	1	621000000	521000000	421000000	521000000	287000000	315000000	196000000	266000000	555000000	410000000	359000000	4.41333e+08	0.38	0.021	-0.346	-0.862
199	26	26	28	L8FTE8	VC83_00284	tr|L8FTE8|L8FTE8_PSED2	57 kDa	33	1	11300000000	9390000000	14300000000	1.16633e+10	9300000000	10500000000	9080000000	9.62667e+09	10700000000	9980000000	12700000000	1.11267e+10	0.79	0.23	-0.0848	-0.284
200	1590	1785	1723	L8GAV9	VC83_02995	tr|L8GAV9|L8GAV9_PSED2	202 kDa	33	1	79700000	131000000	124000000	1.11567e+08	102000000	69700000	88500000	8.67333e+07	62600000	116000000	112000000	9.68667e+07	0.59	0.29	-0.138	-0.482
201	120	155	73	L8G189	VC83_06745	tr|L8G189|L8G189_PSED2	82 kDa	33	1	2830000000	2900000000	3720000000	3150000000	2330000000	2650000000	2160000000	2380000000	6010000000	5090000000	5890000000	5.66333e+09	0.0043	0.06	1.02	-0.314
202	1004	881	987	L8G5H8	VC83_01344	tr|L8G5H8|L8G5H8_PSED2	83 kDa	33	1	329000000	162000000	236000000	2.42333e+08	200000000	170000000	539000000	303000000	232000000	236000000	292000000	2.53333e+08	0.72	0.77	0.0049	-0.238
203	1406	1657	1593	L8G942	VC83_04362	tr|L8G942|L8G942_PSED2	96 kDa	33	1	94600000	152000000	177000000	141200000	116000000	93600000	93200000	1.00933e+08	84900000	133000000	120000000	1.12633e+08	0.42	0.2	-0.334	-0.696
204	175	399	213	L8FZG8	VC83_05328	tr|L8FZG8|L8FZG8_PSED2	58 kDa	33	0.94	2030000000	2150000000	1940000000	2040000000	992000000	973000000	718000000	8.94333e+08	1650000000	2000000000	1810000000	1820000000	0.14	0.0016	-0.165	-1.06
205	1700	2131	1836	L8FZR1	VC83_07716	tr|L8FZR1|L8FZR1_PSED2	163 kDa	32	1	128000000	94800000	72300000	9.83667e+07	52200000	66800000	41100000	5.33667e+07	93500000	81500000	75900000	8.36333e+07	0.47	0.049	-0.217	-0.86
206	714	931	808	L8GAL0	VC83_04622	tr|L8GAL0|L8GAL0_PSED2	96 kDa	32	1	515000000	399000000	309000000	4.07667e+08	303000000	335000000	183000000	2.73667e+08	432000000	323000000	277000000	344000000	0.45	0.16	-0.303	-0.4
207	288	179	297	L8G8Z1	VC83_08719	tr|L8G8Z1|L8G8Z1_PSED2	75 kDa	32	1	1330000000	895000000	1470000000	1.23167e+09	1430000000	1350000000	3390000000	2.05667e+09	1250000000	1050000000	1400000000	1.23333e+09	0.92	0.26	-0.0859	0.0999
208	752	674	801	L8FU52	VC83_05781	tr|L8FU52|L8FU52_PSED2	78 kDa	32	1	335000000	319000000	486000000	380000000	386000000	320000000	649000000	4.51667e+08	277000000	319000000	444000000	3.46667e+08	0.66	0.59	-0.0674	0.208
209	278	608	253	L8FQH8	VC83_00802	tr|L8FQH8|L8FQH8_PSED2	90 kDa	32	1	1920000000	1160000000	815000000	1.29833e+09	561000000	573000000	422000000	5.18667e+08	1650000000	1490000000	1330000000	1490000000	0.48	0.032	0.365	-1.05
210	271	90	201	L8FZA5	VC83_00786	tr|L8FZA5|L8FZA5_PSED2	60 kDa	32	1	1470000000	1070000000	1530000000	1.35667e+09	3080000000	2850000000	6730000000	4220000000	2240000000	1600000000	1960000000	1.93333e+09	0.076	0.023	0.413	1.07
211	19	49	22	L8FRM7	VC83_03449	tr|L8FRM7|L8FRM7_PSED2	40 kDa	32	1	13800000000	13100000000	13700000000	1.35333e+10	7490000000	7290000000	5760000000	6.84667e+09	12800000000	13900000000	11600000000	1.27667e+10	0.32	0.0013	-0.106	-0.915
212	602	529	693	L8G6K4	VC83_01232	tr|L8G6K4|L8G6K4_PSED2	100 kDa	32	1	470000000	576000000	558000000	5.34667e+08	708000000	653000000	568000000	643000000	329000000	502000000	467000000	4.32667e+08	0.2	0.11	-0.259	0.225
213	616	630	563	L8FTY7	VC83_09018	tr|L8FTY7|L8FTY7_PSED2	57 kDa	32	1	341000000	615000000	600000000	5.18667e+08	548000000	451000000	494000000	4.97667e+08	498000000	628000000	574000000	5.66667e+08	0.59	0.96	-0.0642	-0.28
214	561	705	640	L8FUK0	#N/A	tr|L8FUK0|L8FUK0_PSED2	64 kDa	32	1	592000000	550000000	564000000	5.68667e+08	448000000	421000000	404000000	4.24333e+08	369000000	520000000	579000000	4.89333e+08	0.29	0.0013	-0.116	-0.421
215	730	1196	884	A0A177AQ86	VC83_00118	tr|A0A177AQ86|A0A177AQ86_9PEZI	96 kDa	32	1	421000000	411000000	352000000	3.94667e+08	190000000	206000000	140000000	1.78667e+08	296000000	320000000	280000000	2.98667e+08	0.016	0.0036	-0.472	-1.11
216	952	520	1056	L8GBX9	VC83_04314	tr|L8GBX9|L8GBX9_PSED2	71 kDa	32	1	269000000	190000000	335000000	2.64667e+08	482000000	475000000	1000000000	6.52333e+08	201000000	200000000	279000000	2.26667e+08	0.51	0.043	-0.423	0.841
217	48	65	78	L8G2F1	VC83_01505	tr|L8G2F1|L8G2F1_PSED2	55 kDa	32	1	8380000000	6250000000	5560000000	6730000000	6200000000	6950000000	3770000000	5640000000	6580000000	4820000000	4150000000	5.18333e+09	0.22	0.43	-0.375	-0.0126
218	1924	1747	1885	L8GC04	VC83_03030	tr|L8GC04|L8GC04_PSED2	201 kDa	32	1	74200000	65600000	79700000	7.31667e+07	68400000	57100000	147000000	9.08333e+07	75100000	73500000	89600000	79400000	0.39	0.68	0.0168	-0.119
219	1206	1543	1228	A0A177A445	VC83_05940	tr|A0A177A445|A0A177A445_9PEZI	161 kDa	32	1	191000000	184000000	167000000	1.80667e+08	120000000	123000000	109000000	1.17333e+08	172000000	181000000	172000000	175000000	0.52	0.0014	-0.0975	-0.618
220	727	1271	766	L8FUF0	VC83_02078	tr|L8FUF0|L8FUF0_PSED2	86 kDa	32	1	410000000	423000000	358000000	397000000	173000000	192000000	125000000	1.63333e+08	408000000	359000000	343000000	370000000	0.39	0.0029	-0.192	-1.25
221	791	1057	837	L8G7J8	VC83_02224	tr|L8G7J8|L8G7J8_PSED2	72 kDa	32	1	361000000	367000000	332000000	3.53333e+08	245000000	244000000	170000000	2.19667e+08	349000000	331000000	289000000	323000000	0.22	0.017	-0.123	-0.564
222	102	174	153	L8G844	VC83_05427	tr|L8G844|L8G844_PSED2	69 kDa	32	1	2920000000	3860000000	3720000000	3500000000	2450000000	2210000000	1720000000	2.12667e+09	2310000000	2870000000	2500000000	2560000000	0.045	0.021	-0.576	-0.752
223	424	504	461	L8FRW9	VC83_02336	tr|L8FRW9|L8FRW9_PSED2	81 kDa	31	1	801000000	852000000	738000000	797000000	762000000	801000000	479000000	6.80667e+08	845000000	748000000	648000000	747000000	0.48	0.34	-0.0987	-0.073
224	331	444	388	L8G1X2	VC83_04275	tr|L8G1X2|L8G1X2_PSED2	68 kDa	31	1	1070000000	955000000	1180000000	1.06833e+09	784000000	820000000	784000000	796000000	956000000	897000000	936000000	9.29667e+08	0.1	0.01	-0.199	-0.455
225	794	645	868	L8G6C7	VC83_00759	tr|L8G6C7|L8G6C7_PSED2	81 kDa	31	1	433000000	307000000	318000000	3.52667e+08	373000000	385000000	693000000	4.83667e+08	355000000	262000000	291000000	3.02667e+08	0.35	0.28	-0.127	0.275
226	595	501	595	L8FQ82	VC83_03436	tr|L8FQ82|L8FQ82_PSED2	57 kDa	31	1	395000000	632000000	584000000	537000000	790000000	693000000	567000000	6.83333e+08	518000000	561000000	509000000	5.29333e+08	0.97	0.22	-0.172	0.248
227	923	591	841	L8G977	VC83_06800	tr|L8G977|L8G977_PSED2	77 kDa	31	1	197000000	229000000	405000000	277000000	438000000	400000000	814000000	5.50667e+08	287000000	311000000	367000000	3.21667e+08	0.45	0.093	0.446	0.939
228	544	585	624	L8G9V9	#N/A	tr|L8G9V9|L8G9V9_PSED2	72 kDa	31	1	486000000	646000000	635000000	589000000	593000000	574000000	495000000	554000000	396000000	570000000	550000000	5.05333e+08	0.35	0.63	-0.207	-0.145
229	580	388	502	L8G010	VC83_03340	tr|L8G010|L8G010_PSED2	57 kDa	31	1	336000000	578000000	731000000	5.48333e+08	930000000	672000000	1250000000	9.50667e+08	445000000	726000000	839000000	670000000	0.51	0.12	0.329	0.686
230	319	240	285	L8FUN2	VC83_00302	tr|L8FUN2|L8FUN2_PSED2	91 kDa	31	1	1040000000	800000000	1480000000	1.10667e+09	1300000000	851000000	2440000000	1.53033e+09	896000000	1240000000	1700000000	1.27867e+09	0.61	0.5	0.254	0.325
231	422	602	425	L8FVI0	VC83_02863	tr|L8FVI0|L8FVI0_PSED2	61 kDa	31	1	931000000	801000000	680000000	804000000	574000000	652000000	363000000	5.29667e+08	1000000000	747000000	705000000	8.17333e+08	0.93	0.093	-0.101	-0.481
232	968	1300	1008	L8FX69	VC83_01681	tr|L8FX69|L8FX69_PSED2	111 kDa	31	1	218000000	281000000	272000000	257000000	173000000	167000000	133000000	1.57667e+08	219000000	278000000	242000000	2.46333e+08	0.71	0.013	-0.17	-0.705
233	390	370	383	L8G2V7	VC83_02410	tr|L8G2V7|L8G2V7_PSED2	61 kDa	31	1	713000000	857000000	1110000000	8.93333e+08	898000000	899000000	1220000000	1.00567e+09	909000000	886000000	1010000000	935000000	0.68	0.49	0.0847	0.0695
234	1287	2016	1573	A0A177A9N6	VC83_06191	tr|A0A177A9N6|A0A177A9N6_9PEZI	77 kDa	31	0.39	215000000	155000000	109000000	1.59667e+08	62900000	83100000	40400000	6.21333e+07	157000000	102000000	85700000	114900000	0.29	0.03	-0.606	-1.3
235	408	193	226	L8G5P5	VC83_04868	tr|L8G5P5|L8G5P5_PSED2	55 kDa	31	1	434000000	522000000	1600000000	852000000	1200000000	1150000000	3200000000	1850000000	1330000000	1350000000	2370000000	1.68333e+09	0.14	0.19	1.38	1.2
236	472	575	468	L8G491	#N/A	tr|L8G491|L8G491_PSED2	54 kDa	31	1	457000000	721000000	903000000	6.93667e+08	578000000	504000000	640000000	574000000	627000000	769000000	809000000	735000000	0.7	0.5	0.094	-0.319
237	772	1032	727	L8G9X5	VC83_06413	tr|L8G9X5|L8G9X5_PSED2	75 kDa	31	1	433000000	350000000	310000000	3.64333e+08	239000000	269000000	178000000	2.28667e+08	461000000	359000000	353000000	391000000	0.61	0.039	0.0391	-0.549
238	116	138	121	L8FR98	VC83_07852	tr|L8FR98|L8FR98_PSED2	49 kDa	31	1	1960000000	3570000000	4060000000	3.19667e+09	2890000000	2360000000	2590000000	2.61333e+09	2020000000	3990000000	3930000000	3.31333e+09	0.91	0.53	0.136	-0.463
239	937	603	889	L8FYS6	VC83_03251	tr|L8FYS6|L8FYS6_PSED2	100 kDa	31	1	224000000	236000000	356000000	272000000	447000000	394000000	741000000	5.27333e+08	279000000	279000000	330000000	296000000	0.54	0.056	0.245	0.924
240	1379	1608	1458	L8GBM8	VC83_04584	tr|L8GBM8|L8GBM8_PSED2	90 kDa	31	1	133000000	159000000	142000000	1.44667e+08	117000000	126000000	77200000	1.06733e+08	130000000	137000000	124000000	1.30333e+08	0.16	0.12	-0.12	-0.276
241	9	10	13	L8FP28	VC83_00824	tr|L8FP28|L8FP28_PSED2	52 kDa	31	0.97	14500000000	17700000000	21500000000	17900000000	14600000000	14600000000	11700000000	1.36333e+10	15600000000	17700000000	17000000000	1.67667e+10	0.68	0.12	-0.0518	-0.277
242	522	533	480	L8G7Q1	VC83_05859	tr|L8G7Q1|L8G7Q1_PSED2	60 kDa	31	1	268000000	794000000	801000000	621000000	694000000	552000000	662000000	636000000	418000000	860000000	847000000	7.08333e+08	0.68	0.74	0.0938	-0.262
243	1302	1545	1249	L8G3E0	VC83_01117	tr|L8G3E0|L8G3E0_PSED2	90 kDa	31	1	160000000	170000000	143000000	1.57667e+08	131000000	137000000	83700000	1.17233e+08	143000000	197000000	168000000	1.69333e+08	0.56	0.13	0.0778	-0.284
244	166	333	189	L8FMW2	VC83_00649	tr|L8FMW2|L8FMW2_PSED2	104 kDa	31	1	2500000000	2070000000	2070000000	2.21333e+09	1250000000	1330000000	807000000	1129000000	2570000000	1990000000	1630000000	2.06333e+09	0.6	0.015	-0.0572	-0.728
245	368	448	369	L8FT11	VC83_02007	tr|L8FT11|L8FT11_PSED2	45 kDa	31	1	1060000000	1000000000	779000000	9.46333e+08	803000000	952000000	594000000	783000000	1170000000	942000000	831000000	981000000	0.81	0.3	-0.0896	-0.319
246	1063	966	754	L8GC93	VC83_05459	tr|L8GC93|L8GC93_PSED2	102 kDa	30	1	228000000	205000000	232000000	2.21667e+08	261000000	255000000	261000000	259000000	419000000	330000000	376000000	375000000	0.0027	0.016	0.72	0.191
247	558	430	536	L8FXX3	VC83_09290	tr|L8FXX3|L8FXX3_PSED2	67 kDa	30	1	789000000	392000000	533000000	5.71333e+08	532000000	583000000	1350000000	8.21667e+08	677000000	541000000	591000000	603000000	0.69	0.43	0.15	0.132
248	588	330	462	L8FYY3	VC83_02387	tr|L8FYY3|L8FYY3_PSED2	64 kDa	30	1	367000000	458000000	799000000	5.41333e+08	868000000	785000000	1800000000	1151000000	567000000	788000000	879000000	7.44667e+08	0.25	0.1	0.784	0.924
249	1066	948	1007	L8FSL4	#N/A	tr|L8FSL4|L8FSL4_PSED2	66 kDa	30	1	175000000	227000000	260000000	2.20667e+08	270000000	253000000	271000000	2.64667e+08	240000000	232000000	268000000	2.46667e+08	0.37	0.17	0.0838	0.255
250	1305	2522	1229	L8G4G9	VC83_08896	tr|L8G4G9|L8G4G9_PSED2	197 kDa	30	1	230000000	161000000	81500000	157500000	21600000	32200000	40500000	3.14333e+07	197000000	165000000	161000000	1.74333e+08	0.59	0.012	0.0431	-2.32
251	326	418	366	L8G0Z1	#N/A	tr|L8G0Z1|L8G0Z1_PSED2	56 kDa	30	1	988000000	1140000000	1130000000	1086000000	924000000	889000000	713000000	842000000	953000000	1040000000	977000000	990000000	0.16	0.05	-0.206	-0.341
252	643	527	635	L8GA50	VC83_06359	tr|L8GA50|L8GA50_PSED2	62 kDa	30	1	383000000	485000000	603000000	4.90333e+08	640000000	602000000	691000000	6.44333e+08	411000000	485000000	587000000	4.94333e+08	0.94	0.1	-0.00133	0.399
253	1507	1700	1305	L8G2K7	VC83_02129	tr|L8G2K7|L8G2K7_PSED2	85 kDa	30	1	91500000	97200000	182000000	1.23567e+08	59300000	66700000	161000000	9.56667e+07	147000000	143000000	180000000	1.56667e+08	0.29	0.46	0.599	-0.543
254	557	691	508	L8GB28	VC83_04586	tr|L8GB28|L8GB28_PSED2	61 kDa	30	1	346000000	729000000	641000000	572000000	492000000	400000000	417000000	4.36333e+08	545000000	778000000	643000000	6.55333e+08	0.53	0.4	0.00507	-0.618
255	322	319	295	L8G3W0	VC83_01062	tr|L8G3W0|L8G3W0_PSED2	39 kDa	30	1	765000000	1210000000	1300000000	1.09167e+09	1240000000	1150000000	1150000000	1180000000	1020000000	1350000000	1350000000	1240000000	0.48	0.56	0.156	-0.0703
256	964	1287	971	L8FQL2	VC83_04481	tr|L8FQL2|L8FQL2_PSED2	81 kDa	30	1	214000000	293000000	268000000	2.58333e+08	189000000	184000000	108000000	1.60333e+08	256000000	282000000	238000000	2.58667e+08	0.94	0.071	-0.0625	-0.543
257	1180	1336	1268	L8GBS5	VC83_05145	tr|L8GBS5|L8GBS5_PSED2	145 kDa	30	1	208000000	186000000	167000000	187000000	142000000	161000000	147000000	150000000	205000000	154000000	136000000	165000000	0.37	0.04	-0.277	-0.341
258	601	768	615	L8FXE1	VC83_07720	tr|L8FXE1|L8FXE1_PSED2	140 kDa	30	1	682000000	532000000	392000000	5.35333e+08	359000000	430000000	337000000	3.75333e+08	632000000	493000000	412000000	5.12333e+08	0.88	0.13	-0.11	-0.565
259	2237	1637	1933	L8GB46	VC83_05471	tr|L8GB46|L8GB46_PSED2	178 kDa	30	0.97	54500000	65100000	22300000	47300000	102000000	139000000	68300000	103100000	133000000	47500000	40400000	7.36333e+07	0.48	0.099	-0.197	0.909
260	339	393	335	L8GB35	VC83_06487	tr|L8GB35|L8GB35_PSED2	62 kDa	30	1	959000000	1120000000	971000000	1.01667e+09	1060000000	979000000	735000000	9.24667e+08	998000000	1170000000	1090000000	1086000000	0.38	0.45	0.16	0.0118
261	1584	1790	1694	L8FQK3	VC83_04470	tr|L8FQK3|L8FQK3_PSED2	118 kDa	30	1	84600000	128000000	124000000	112200000	97300000	83800000	77500000	86200000	74600000	119000000	105000000	9.95333e+07	0.56	0.17	-0.239	-0.564
262	27	42	27	L8G1W1	VC83_05384	tr|L8G1W1|L8G1W1_PSED2	27 kDa	30	1	13800000000	9570000000	10900000000	1.14233e+10	6880000000	7880000000	6720000000	7160000000	10800000000	11700000000	11100000000	11200000000	0.94	0.018	0.0269	-0.66
263	1267	1787	1565	L8FQJ2	VC83_04835	tr|L8FQJ2|L8FQJ2_PSED2	136 kDa	30	1	186000000	146000000	165000000	1.65667e+08	94200000	84400000	80500000	8.63667e+07	104000000	116000000	126000000	1.15333e+08	0.015	0.0015	-0.516	-0.97
264	511	518	585	L8FXU6	VC83_05789	tr|L8FXU6|L8FXU6_PSED2	70 kDa	30	1	561000000	661000000	671000000	631000000	737000000	701000000	532000000	6.56667e+08	490000000	563000000	571000000	5.41333e+08	0.11	0.79	-0.23	0.0846
265	789	303	702	L8GD16	VC83_00231	tr|L8GD16|L8GD16_PSED2	61 kDa	30	1	187000000	332000000	549000000	356000000	1250000000	771000000	1710000000	1.24367e+09	195000000	436000000	615000000	4.15333e+08	0.77	0.029	0.392	1.91
266	901	829	910	L8FVV0	VC83_05098	tr|L8FVV0|L8FVV0_PSED2	67 kDa	30	1	195000000	319000000	353000000	289000000	358000000	299000000	333000000	330000000	201000000	297000000	364000000	2.87333e+08	0.99	0.45	-0.104	0.0608
267	1986	1529	2036	L8FN12	VC83_06446	tr|L8FN12|L8FN12_PSED2	118 kDa	30	1	65300000	81200000	54500000	67000000	126000000	136000000	93800000	118600000	79900000	54700000	54700000	63100000	0.73	0.024	-0.255	0.945
268	1592	1447	1433	L8G5Z5	VC83_04565	tr|L8G5Z5|L8G5Z5_PSED2	158 kDa	30	1	116000000	93800000	124000000	1.11267e+08	114000000	116000000	159000000	1.29667e+08	129000000	134000000	137000000	1.33333e+08	0.095	0.34	0.205	0.00158
269	28	22	24	L8FWF9	VC83_07056	tr|L8FWF9|L8FWF9_PSED2	36 kDa	30	1	8680000000	11600000000	13400000000	1.12267e+10	11100000000	10000000000	8570000000	9890000000	10800000000	13900000000	13500000000	1.27333e+10	0.42	0.47	0.213	-0.213
270	918	1074	995	L8G3P1	VC83_07503	tr|L8G3P1|L8G3P1_PSED2	118 kDa	30	1	345000000	230000000	263000000	2.79333e+08	197000000	205000000	242000000	2.14667e+08	279000000	238000000	238000000	2.51667e+08	0.52	0.13	-0.142	-0.359
271	63	21	49	L8FYE7	VC83_06906	tr|L8FYE7|L8FYE7_PSED2	48 kDa	30	1	3860000000	5440000000	7340000000	5.54667e+09	10400000000	9220000000	12300000000	10640000000	5750000000	7830000000	9120000000	7.56667e+09	0.23	0.029	0.526	0.94
272	178	203	218	L8FXV6	VC83_06352	tr|L8FXV6|L8FXV6_PSED2	73 kDa	30	1	1970000000	1740000000	2340000000	2.01667e+09	1680000000	1740000000	1920000000	1780000000	1770000000	1560000000	1860000000	1730000000	0.21	0.28	-0.154	-0.178
273	6	13	14	L8GC47	VC83_00544	tr|L8GC47|L8GC47_PSED2	29 kDa	30	1	14000000000	19300000000	21200000000	1.81667e+10	12300000000	12400000000	10600000000	1.17667e+10	11800000000	18400000000	19200000000	1.64667e+10	0.63	0.037	-0.0758	-0.653
274	228	157	206	L8FVM4	VC83_04745	tr|L8FVM4|L8FVM4_PSED2	53 kDa	30	0.97	1360000000	1410000000	2130000000	1.63333e+09	2120000000	1700000000	3300000000	2.37333e+09	1410000000	1830000000	2400000000	1880000000	0.54	0.22	0.379	0.59
275	2329	2190	2228	L8G3J3	VC83_07466	tr|L8G3J3|L8G3J3_PSED2	360 kDa	30	1	47700000	37900000	40900000	4.21667e+07	42200000	41400000	67100000	5.02333e+07	50200000	43600000	47900000	4.72333e+07	0.22	0.42	0.228	0.0475
276	378	322	404	L8FQG8	VC83_00810	tr|L8FQG8|L8FQG8_PSED2	101 kDa	29	1	937000000	745000000	1090000000	924000000	806000000	802000000	1900000000	1.16933e+09	976000000	745000000	891000000	8.70667e+08	0.71	0.63	-0.0733	-0.218
277	1088	882	1206	L8G0P2	VC83_08232	tr|L8G0P2|L8G0P2_PSED2	91 kDa	29	0.97	147000000	221000000	275000000	2.14333e+08	337000000	254000000	317000000	3.02667e+08	108000000	196000000	241000000	1.81667e+08	0.57	0.14	-0.173	0.523
278	1573	2525	1908	L8FPY1	VC83_00992	tr|L8FPY1|L8FPY1_PSED2	125 kDa	29	1	151000000	105000000	84600000	1.13533e+08	27000000	43200000	23700000	31300000	104000000	61400000	65500000	7.69667e+07	0.18	0.0064	-0.683	-1.96
279	338	359	408	L8G1W4	VC83_08184	tr|L8G1W4|L8G1W4_PSED2	69 kDa	29	1	909000000	1060000000	1090000000	1.01967e+09	1170000000	1110000000	812000000	1.03067e+09	794000000	926000000	880000000	8.66667e+08	0.089	1	-0.273	0.0641
280	448	406	447	L8FPF8	VC83_04305	tr|L8FPF8|L8FPF8_PSED2	49 kDa	29	1	561000000	797000000	838000000	732000000	922000000	804000000	880000000	8.68667e+08	514000000	836000000	964000000	7.71333e+08	0.89	0.24	0.0697	0.143
281	1202	2000	1463	L8G5I7	VC83_00429	tr|L8G5I7|L8G5I7_PSED2	106 kDa	29	1	203000000	181000000	162000000	182000000	66900000	78100000	46000000	6.36667e+07	143000000	129000000	118000000	130000000	0.016	0.0033	-0.486	-1.43
282	1387	1660	1601	L8G314	VC83_02090	tr|L8G314|L8G314_PSED2	130 kDa	29	1	150000000	118000000	163000000	1.43667e+08	96200000	117000000	88300000	100500000	135000000	93600000	106000000	1.11533e+08	0.15	0.051	-0.501	-0.639
283	1227	1508	1189	L8FTS1	VC83_01930	tr|L8FTS1|L8FTS1_PSED2	102 kDa	29	1	191000000	179000000	156000000	1.75333e+08	103000000	140000000	122000000	1.21667e+08	249000000	156000000	152000000	1.85667e+08	0.85	0.025	-0.195	-0.557
284	822	439	926	L8FVK5	VC83_05113	tr|L8FVK5|L8FVK5_PSED2	58 kDa	29	1	340000000	236000000	426000000	334000000	530000000	465000000	1420000000	805000000	251000000	245000000	344000000	280000000	0.48	0.12	-0.436	0.64
285	835	802	903	L8GEY4	VC83_06272	tr|L8GEY4|L8GEY4_PSED2	70 kDa	29	1	390000000	331000000	254000000	325000000	413000000	416000000	226000000	3.51667e+08	355000000	268000000	245000000	2.89333e+08	0.53	0.82	-0.306	0.322
286	605	1014	581	L8FT06	VC83_03816	tr|L8FT06|L8FT06_PSED2	62 kDa	29	1	718000000	508000000	355000000	527000000	238000000	321000000	145000000	2.34667e+08	811000000	464000000	370000000	5.48333e+08	0.94	0.057	-0.131	-1.09
287	1570	1275	1630	L8FRX9	VC83_08632	tr|L8FRX9|L8FRX9_PSED2	124 kDa	29	0.97	128000000	103000000	110000000	1.13667e+08	153000000	168000000	168000000	163000000	120000000	100000000	102000000	1.07333e+08	0.57	0.0065	-0.101	0.609
288	1765	1429	1527	L8G3M1	VC83_06340	tr|L8G3M1|L8G3M1_PSED2	134 kDa	29	1	107000000	88100000	79100000	91400000	123000000	127000000	150000000	1.33333e+08	155000000	103000000	104000000	1.20667e+08	0.17	0.023	0.237	0.522
289	220	143	238	L8FL60	VC83_00878	tr|L8FL60|L8FL60_PSED2	48 kDa	29	1	780000000	1920000000	2330000000	1.67667e+09	2630000000	2220000000	2770000000	2540000000	993000000	1880000000	1970000000	1.61433e+09	0.97	0.21	-0.0336	0.454
290	385	415	361	L8G8D8	VC83_00579	tr|L8G8D8|L8G8D8_PSED2	58 kDa	29	1	559000000	1020000000	1150000000	9.09667e+08	933000000	738000000	888000000	853000000	542000000	1200000000	1250000000	9.97333e+08	0.85	0.92	0.235	-0.205
291	1170	1589	1301	L8G6Z6	VC83_01137	tr|L8G6Z6|L8G6Z6_PSED2	92 kDa	29	1	224000000	154000000	191000000	1.89667e+08	109000000	118000000	103000000	110000000	189000000	146000000	138000000	1.57667e+08	0.28	0.01	-0.385	-0.812
292	1127	1395	1399	L8FNJ8	VC83_08938	tr|L8FNJ8|L8FNJ8_PSED2	130 kDa	29	1	220000000	199000000	189000000	2.02667e+08	150000000	161000000	108000000	1.39667e+08	137000000	149000000	134000000	140000000	0.0025	0.042	-0.541	-0.405
293	144	200	142	L8FY27	VC83_09376	tr|L8FY27|L8FY27_PSED2	44 kDa	29	1	2050000000	2860000000	2750000000	2.55333e+09	1920000000	1880000000	1670000000	1.82333e+09	2050000000	3220000000	3060000000	2.77667e+09	0.69	0.044	0.156	-0.546
294	1718	1335	1695	L8FU95	VC83_06732	tr|L8FU95|L8FU95_PSED2	71 kDa	29	1	112000000	75000000	103000000	9.66667e+07	110000000	92100000	248000000	1.50033e+08	103000000	76300000	119000000	9.94333e+07	0.9	0.34	-0.0038	0.0882
295	878	778	892	L8G6W3	VC83_05976	tr|L8G6W3|L8G6W3_PSED2	67 kDa	29	1	264000000	287000000	355000000	302000000	357000000	320000000	427000000	368000000	240000000	291000000	351000000	294000000	0.84	0.18	0.0204	0.315
296	651	664	623	L8G4H7	#N/A	tr|L8G4H7|L8G4H7_PSED2	99 kDa	29	1	685000000	404000000	337000000	4.75333e+08	491000000	571000000	331000000	4.64333e+08	576000000	467000000	474000000	5.05667e+08	0.67	0.99	0.229	0.281
297	1521	1154	1802	L8G3L4	VC83_01038	tr|L8G3L4|L8G3L4_PSED2	97 kDa	29	1	101000000	105000000	161000000	1.22333e+08	192000000	165000000	213000000	190000000	69100000	89600000	103000000	8.72333e+07	0.16	0.051	-0.23	0.868
298	833	1204	769	A0A177A0Q5	VC83_08769	tr|A0A177A0Q5|A0A177A0Q5_9PEZI	103 kDa	29	1	465000000	320000000	195000000	3.26667e+08	194000000	212000000	125000000	177000000	467000000	352000000	284000000	3.67667e+08	0.62	0.13	0.135	-0.724
299	436	424	351	L8G5F4	VC83_03663	tr|L8G5F4|L8G5F4_PSED2	68 kDa	29	1	815000000	791000000	700000000	7.68667e+08	916000000	941000000	643000000	8.33333e+08	1220000000	963000000	931000000	1038000000	0.037	0.63	0.284	0.212
300	770	793	684	L8G6J1	VC83_07407	tr|L8G6J1|L8G6J1_PSED2	71 kDa	29	1	381000000	329000000	389000000	3.66333e+08	315000000	322000000	440000000	359000000	446000000	400000000	478000000	4.41333e+08	0.068	0.82	0.227	-0.244
301	883	940	798	L8G5D9	VC83_03907	tr|L8G5D9|L8G5D9_PSED2	53 kDa	29	1	240000000	327000000	334000000	3.00333e+08	263000000	225000000	316000000	268000000	282000000	394000000	376000000	3.50667e+08	0.36	0.48	0.2	-0.317
302	15	20	20	L8G2P2	VC83_05006	tr|L8G2P2|L8G2P2_PSED2	31 kDa	29	0.93	14300000000	15800000000	13400000000	14500000000	12200000000	12700000000	7470000000	10790000000	15600000000	13100000000	11400000000	1.33667e+10	0.45	0.15	-0.125	-0.23
303	2038	1090	1994	L8G5G9	VC83_00411	tr|L8G5G9|L8G5G9_PSED2	147 kDa	29	1	64200000	65100000	54900000	61400000	174000000	184000000	268000000	2.08667e+08	83100000	61500000	58900000	6.78333e+07	0.5	0.0012	-0.0624	1.52
304	623	569	519	L8GES0	VC83_06880	tr|L8GES0|L8GES0_PSED2	62 kDa	29	1	273000000	664000000	604000000	5.13667e+08	627000000	544000000	573000000	5.81333e+08	587000000	687000000	634000000	636000000	0.38	0.54	0.0702	-0.0762
305	982	832	1075	L8GAL2	VC83_06227	tr|L8GAL2|L8GAL2_PSED2	59 kDa	29	1	224000000	229000000	300000000	251000000	274000000	263000000	442000000	3.26333e+08	179000000	203000000	281000000	221000000	0.45	0.27	-0.171	0.26
306	1268	1659	1302	L8G957	VC83_05591	tr|L8G957|L8G957_PSED2	176 kDa	29	1	178000000	170000000	149000000	1.65667e+08	97100000	103000000	102000000	100700000	162000000	162000000	149000000	1.57667e+08	0.46	0.00086	-0.071	-0.741
307	308	216	338	L8GAE2	VC83_05997	tr|L8GAE2|L8GAE2_PSED2	45 kDa	29	1	1060000000	955000000	1460000000	1.15833e+09	1730000000	1590000000	1770000000	1.69667e+09	873000000	1040000000	1340000000	1.08433e+09	0.74	0.039	-0.0265	0.704
308	1460	2076	1763	L8G4R4	VC83_04578	tr|L8G4R4|L8G4R4_PSED2	170 kDa	29	1	135000000	135000000	123000000	131000000	67300000	63800000	40500000	57200000	104000000	90600000	78400000	91000000	0.014	0.0066	-0.577	-1.08
309	130	30	143	L8G3Z8	VC83_07504	tr|L8G3Z8|L8G3Z8_PSED2	53 kDa	29	1	2390000000	3750000000	2270000000	2.80333e+09	10800000000	9980000000	6560000000	9.11333e+09	3500000000	2380000000	2420000000	2.76667e+09	0.99	0.006	0.0195	2.06
310	140	139	122	L8G816	VC83_01866	tr|L8G816|L8G816_PSED2	61 kDa	29	1	2130000000	2640000000	3030000000	2600000000	2580000000	2440000000	2760000000	2.59333e+09	3020000000	3420000000	3200000000	3.21333e+09	0.11	0.96	0.278	-0.0347
311	87	55	91	L8FZA4	VC83_04410	tr|L8FZA4|L8FZA4_PSED2	53 kDa	29	1	2610000000	4240000000	6030000000	4.29333e+09	5370000000	5400000000	7370000000	6.04667e+09	4000000000	4440000000	4440000000	4.29333e+09	0.83	0.22	0.0685	0.35
312	252	371	290	L8FS48	VC83_04746	tr|L8FS48|L8FS48_PSED2	58 kDa	29	1	1280000000	1560000000	1610000000	1.48333e+09	1140000000	1030000000	844000000	1.00467e+09	1060000000	1420000000	1330000000	1270000000	0.25	0.028	-0.231	-0.599
313	281	311	307	L8FSF2	VC83_04744	tr|L8FSF2|L8FSF2_PSED2	47 kDa	29	0.93	1010000000	1360000000	1480000000	1.28333e+09	1270000000	1370000000	955000000	1.19833e+09	828000000	1300000000	1420000000	1.18267e+09	0.66	0.69	-0.0653	-0.1
314	516	586	494	L8GB78	VC83_03305	tr|L8GB78|L8GB78_PSED2	61 kDa	29	1	721000000	581000000	581000000	6.27667e+08	353000000	414000000	895000000	554000000	805000000	598000000	651000000	6.84667e+08	0.5	0.52	0.163	-0.49
315	674	968	739	L8G3Z4	#N/A	tr|L8G3Z4|L8G3Z4_PSED2	76 kDa	29	1	432000000	479000000	429000000	4.46667e+08	295000000	280000000	200000000	2.58333e+08	399000000	396000000	346000000	3.80333e+08	0.051	0.012	-0.128	-0.626
316	78	39	84	A0A177A331	VC83_07916	tr|A0A177A331|A0A177A331_9PEZI	59 kDa	29	1	3190000000	5200000000	6310000000	4900000000	8110000000	7080000000	8050000000	7.74667e+09	2860000000	5380000000	5910000000	4.71667e+09	0.88	0.075	0.0503	0.632
317	1054	1324	1086	L8GAJ3	VC83_07244	tr|L8GAJ3|L8GAJ3_PSED2	95 kDa	28	1	232000000	216000000	224000000	224000000	167000000	159000000	131000000	1.52333e+08	199000000	238000000	216000000	2.17667e+08	0.61	0.0068	-0.0484	-0.492
318	1196	1440	1275	L8FXY7	VC83_01585	tr|L8FXY7|L8FXY7_PSED2	121 kDa	28	1	166000000	204000000	178000000	1.82667e+08	121000000	128000000	144000000	131000000	153000000	176000000	161000000	1.63333e+08	0.21	0.014	-0.141	-0.471
319	1531	1317	1660	L8FRI7	VC83_01401	tr|L8FRI7|L8FRI7_PSED2	102 kDa	28	1	123000000	99000000	137000000	1.19667e+08	160000000	130000000	170000000	1.53333e+08	107000000	107000000	93900000	1.02633e+08	0.23	0.11	-0.205	0.381
320	869	1615	1160	L8G8T2	VC83_01265	tr|L8G8T2|L8G8T2_PSED2	99 kDa	28	1	398000000	284000000	239000000	307000000	109000000	148000000	61500000	1.06167e+08	265000000	153000000	162000000	1.93333e+08	0.11	0.021	-0.81	-1.39
321	768	790	775	L8GEQ4	VC83_07618	tr|L8GEQ4|L8GEQ4_PSED2	70 kDa	28	1	344000000	376000000	385000000	3.68333e+08	391000000	355000000	334000000	360000000	327000000	384000000	384000000	365000000	0.89	0.69	0.0318	-0.0839
322	499	580	531	L8G9J5	VC83_07419	tr|L8G9J5|L8G9J5_PSED2	59 kDa	28	1	565000000	707000000	675000000	649000000	585000000	523000000	588000000	5.65333e+08	455000000	653000000	715000000	6.07667e+08	0.63	0.16	-0.0474	-0.206
323	1057	743	1032	L8GAX3	VC83_06803	tr|L8GAX3|L8GAX3_PSED2	100 kDa	28	1	208000000	213000000	248000000	223000000	336000000	308000000	533000000	3.92333e+08	229000000	224000000	262000000	2.38333e+08	0.42	0.04	0.102	0.655
324	659	538	648	L8FNY4	VC83_00638	tr|L8FNY4|L8FNY4_PSED2	51 kDa	28	1	358000000	424000000	624000000	4.68667e+08	616000000	543000000	726000000	6.28333e+08	353000000	451000000	629000000	4.77667e+08	0.94	0.16	0.0884	0.538
325	981	1124	1109	L8FT38	VC83_02040	tr|L8FT38|L8FT38_PSED2	85 kDa	28	1	237000000	264000000	253000000	2.51333e+08	220000000	231000000	150000000	2.00333e+08	179000000	219000000	236000000	2.11333e+08	0.11	0.16	-0.209	-0.199
326	398	763	440	L8G0S0	VC83_05220	tr|L8G0S0|L8G0S0_PSED2	73 kDa	28	1	984000000	927000000	736000000	8.82333e+08	415000000	456000000	267000000	3.79333e+08	911000000	738000000	704000000	7.84333e+08	0.38	0.01	-0.33	-1.16
327	12	19	8	L8FM40	VC83_02539	tr|L8FM40|L8FM40_PSED2	43 kDa	28	1	22300000000	14600000000	12800000000	1.65667e+10	11000000000	14400000000	8130000000	1.11767e+10	23400000000	20900000000	18100000000	20800000000	0.24	0.17	0.522	-0.402
328	704	800	838	L8G9A3	VC83_01889	tr|L8G9A3|L8G9A3_PSED2	71 kDa	28	1	359000000	424000000	471000000	418000000	378000000	378000000	301000000	3.52333e+08	272000000	368000000	329000000	323000000	0.094	0.2	-0.363	-0.163
329	836	986	847	L8G800	#N/A	tr|L8G800|L8G800_PSED2	81 kDa	28	1	249000000	345000000	381000000	325000000	255000000	226000000	258000000	2.46333e+08	202000000	368000000	382000000	3.17333e+08	0.85	0.12	0.0897	-0.435
330	44	66	50	L8G3L9	VC83_01034	tr|L8G3L9|L8G3L9_PSED2	41 kDa	28	1	5170000000	7230000000	8580000000	6.99333e+09	6100000000	5160000000	5370000000	5.54333e+09	5770000000	8630000000	8300000000	7.56667e+09	0.69	0.25	0.198	-0.43
331	303	207	299	L8FWY5	VC83_03571	tr|L8FWY5|L8FWY5_PSED2	38 kDa	28	1	645000000	1250000000	1640000000	1.17833e+09	1900000000	1510000000	1870000000	1760000000	744000000	1460000000	1470000000	1.22467e+09	0.87	0.18	0.223	0.577
332	579	519	636	L8G5B5	VC83_09497	tr|L8G5B5|L8G5B5_PSED2	78 kDa	28	1	535000000	519000000	594000000	5.49333e+08	674000000	674000000	613000000	6.53667e+08	491000000	480000000	510000000	4.93667e+08	0.077	0.028	-0.124	0.334
333	1261	1625	1177	L8GA79	VC83_05823	tr|L8GA79|L8GA79_PSED2	168 kDa	28	1	213000000	146000000	143000000	1.67333e+08	96500000	120000000	96500000	1.04333e+08	239000000	170000000	157000000	1.88667e+08	0.55	0.035	0.223	-0.596
334	1738	1791	1780	L8G2I4	VC83_06767	tr|L8G2I4|L8G2I4_PSED2	109 kDa	28	1	78300000	94300000	111000000	9.45333e+07	86900000	86100000	85300000	86100000	59400000	99900000	109000000	8.94333e+07	0.73	0.45	0.082	-0.133
335	4002	4117	4150	L8FR82	#N/A	tr|L8FR82|L8FR82_PSED2	383 kDa	28	0.07	2780000	2230000	1890000	2300000	1710000	1360000	713000	1261000	1770000	900000	971000	1.21367e+06	0.049	0.084	-1.2	-0.718
336	91	668	63	L8G488	VC83_04257	tr|L8G488|L8G488_PSED2	53 kDa	28	1	3850000000	3680000000	4340000000	3.95667e+09	230000000	659000000	489000000	4.59333e+08	7130000000	4910000000	6230000000	6090000000	0.024	0.0021	0.695	-2.98
337	1235	993	1052	L8FSU1	VC83_09019	tr|L8FSU1|L8FSU1_PSED2	84 kDa	28	1	217000000	137000000	165000000	173000000	159000000	208000000	357000000	2.41333e+08	274000000	193000000	219000000	2.28667e+08	0.16	0.35	0.408	0.328
338	415	410	509	L8G1R6	VC83_02482	tr|L8G1R6|L8G1R6_PSED2	55 kDa	27	1	483000000	940000000	1050000000	8.24333e+08	936000000	807000000	824000000	8.55667e+08	395000000	729000000	841000000	655000000	0.54	0.74	-0.366	-0.189
339	924	924	965	L8G9Q8	VC83_05522	tr|L8G9Q8|L8G9Q8_PSED2	94 kDa	27	1	225000000	285000000	321000000	277000000	320000000	270000000	243000000	2.77667e+08	239000000	270000000	281000000	2.63333e+08	0.73	0.96	-0.081	-0.0771
340	1027	857	999	L8G0F1	VC83_03615	tr|L8G0F1|L8G0F1_PSED2	79 kDa	27	1	219000000	217000000	261000000	2.32333e+08	235000000	240000000	462000000	3.12333e+08	247000000	235000000	269000000	2.50333e+08	0.34	0.34	0.176	0.134
341	565	2100	540	L8FYG4	VC83_00692	tr|L8FYG4|L8FYG4_PSED2	76 kDa	27	1	629000000	776000000	282000000	5.62333e+08	34000000	84300000	48700000	5.56667e+07	639000000	574000000	590000000	601000000	0.65	0.0048	-0.0913	-3.69
342	387	267	377	L8FRY9	VC83_07884	tr|L8FRY9|L8FRY9_PSED2	47 kDa	27	1	634000000	843000000	1250000000	909000000	1120000000	926000000	2090000000	1.37867e+09	603000000	918000000	1330000000	9.50333e+08	0.92	0.28	0.123	0.415
343	433	672	484	L8G044	VC83_01502	tr|L8G044|L8G044_PSED2	76 kDa	27	0.96	978000000	772000000	588000000	7.79333e+08	492000000	582000000	285000000	453000000	892000000	647000000	565000000	7.01333e+08	0.63	0.096	-0.256	-0.652
344	97	152	109	L8FYI9	VC83_01196	tr|L8FYI9|L8FYI9_PSED2	35 kDa	27	1	2250000000	4130000000	4990000000	3790000000	2660000000	2460000000	2120000000	2.41333e+09	2880000000	4340000000	3890000000	3.70333e+09	0.95	0.18	-0.0838	-0.746
345	282	222	247	L8GA88	VC83_05948	tr|L8GA88|L8GA88_PSED2	42 kDa	27	1	1200000000	1010000000	1610000000	1.27333e+09	1180000000	1160000000	2610000000	1650000000	1410000000	1290000000	1860000000	1520000000	0.35	0.53	0.236	-0.0136
346	471	472	538	L8FTE2	VC83_02049	tr|L8FTE2|L8FTE2_PSED2	45 kDa	27	1	365000000	717000000	1000000000	694000000	789000000	659000000	739000000	729000000	290000000	711000000	805000000	602000000	0.75	0.69	-0.0114	0.0444
347	699	907	694	L8GA37	#N/A	tr|L8GA37|L8GA37_PSED2	76 kDa	27	1	389000000	441000000	432000000	4.20667e+08	314000000	288000000	263000000	2.88333e+08	377000000	473000000	441000000	4.30333e+08	0.81	0.0041	0.0305	-0.585
348	329	117	260	L8FY16	VC83_04210	tr|L8FY16|L8FY16_PSED2	40 kDa	27	1	704000000	1310000000	1220000000	1078000000	4030000000	2900000000	2530000000	3.15333e+09	1100000000	1580000000	1570000000	1.41667e+09	0.26	0.01	0.369	1.26
349	298	343	261	L8G794	VC83_06557	tr|L8G794|L8G794_PSED2	57 kDa	27	1	898000000	1260000000	1390000000	1.18267e+09	1160000000	969000000	1140000000	1.08967e+09	1190000000	1520000000	1540000000	1.41667e+09	0.29	0.65	0.276	-0.143
350	1950	1883	2094	L8FXW2	VC83_09369	tr|L8FXW2|L8FXW2_PSED2	132 kDa	27	1	114000000	61000000	37700000	70900000	82600000	84300000	59600000	75500000	88800000	45200000	43000000	59000000	0.74	0.67	-0.433	0.438
351	2067	2427	2258	L8G6P2	VC83_00422	tr|L8G6P2|L8G6P2_PSED2	88 kDa	27	1	58900000	64800000	54700000	5.94667e+07	42000000	36800000	30600000	3.64667e+07	41900000	52900000	41400000	45400000	0.043	0.0091	-0.49	-0.677
352	1745	2568	1899	L8G9V0	#N/A	tr|L8G9V0|L8G9V0_PSED2	104 kDa	27	1	120000000	88400000	72000000	9.34667e+07	31100000	37800000	19500000	2.94667e+07	94000000	76800000	62700000	7.78333e+07	0.41	0.009	-0.203	-1.51
353	1083	1427	1358	L8FM83	VC83_00848	tr|L8FM83|L8FM83_PSED2	118 kDa	27	1	242000000	198000000	207000000	2.15667e+08	129000000	159000000	113000000	1.33667e+08	140000000	149000000	152000000	147000000	0.0043	0.014	-0.473	-0.69
354	667	171	491	L8G470	VC83_08510	tr|L8G470|L8G470_PSED2	39 kDa	27	1	326000000	530000000	513000000	4.56333e+08	2720000000	2150000000	1730000000	2200000000	559000000	767000000	747000000	691000000	0.084	0.0015	0.54	2.06
355	1967	2050	2078	L8G0N1	VC83_03237	tr|L8G0N1|L8G0N1_PSED2	190 kDa	27	0.96	83500000	60500000	63800000	6.92667e+07	53400000	48300000	76200000	59300000	56000000	55300000	68500000	5.99333e+07	0.31	0.39	-0.189	-0.256
356	860	922	712	L8FZ48	#N/A	tr|L8FZ48|L8FZ48_PSED2	107 kDa	27	1	360000000	283000000	292000000	3.11667e+08	240000000	256000000	340000000	2.78667e+08	479000000	392000000	352000000	4.07667e+08	0.087	0.42	0.425	-0.192
357	568	498	516	L8FZG2	VC83_09220	tr|L8FZG2|L8FZG2_PSED2	63 kDa	27	0.96	483000000	467000000	735000000	5.61667e+08	574000000	437000000	1070000000	6.93667e+08	461000000	638000000	836000000	645000000	0.59	0.62	0.401	0.248
358	1303	1398	1213	L8GBW2	VC83_08320	tr|L8GBW2|L8GBW2_PSED2	97 kDa	27	1	170000000	150000000	153000000	1.57667e+08	135000000	145000000	137000000	139000000	182000000	164000000	192000000	1.79333e+08	0.1	0.051	0.254	-0.163
359	411	466	518	L8FSK0	VC83_04692	tr|L8FSK0|L8FSK0_PSED2	51 kDa	27	1	421000000	910000000	1180000000	837000000	823000000	665000000	739000000	7.42333e+08	268000000	813000000	831000000	6.37333e+08	0.56	0.91	-0.163	-0.301
360	5	35	6	L8G4J8	VC83_08051	tr|L8G4J8|L8G4J8_PSED2	44 kDa	27	1	21700000000	17800000000	15600000000	1.83667e+10	9340000000	9840000000	6720000000	8.63333e+09	25700000000	20900000000	18100000000	2.15667e+10	0.32	0.0078	0.228	-0.93
361	805	833	845	L8GBB1	VC83_07225	tr|L8GBB1|L8GBB1_PSED2	81 kDa	27	1	228000000	389000000	423000000	3.46667e+08	372000000	288000000	319000000	3.26333e+08	223000000	385000000	347000000	3.18333e+08	0.78	0.89	-0.165	-0.287
362	967	752	960	L8FXN9	VC83_07695	tr|L8FXN9|L8FXN9_PSED2	70 kDa	27	1	223000000	202000000	347000000	2.57333e+08	317000000	261000000	586000000	388000000	239000000	229000000	328000000	2.65333e+08	0.83	0.27	0.099	0.508
363	1695	1207	1550	L8FMK8	VC83_06970	tr|L8FMK8|L8FMK8_PSED2	105 kDa	27	1	138000000	76200000	81800000	9.86667e+07	120000000	142000000	267000000	1.76333e+08	140000000	105000000	108000000	1.17667e+08	0.38	0.15	0.407	0.792
364	1964	2081	2027	L8G9U7	VC83_06989	tr|L8G9U7|L8G9U7_PSED2	208 kDa	27	1	56000000	79100000	73900000	6.96667e+07	59700000	49500000	61100000	5.67667e+07	55300000	67100000	69600000	64000000	0.57	0.19	-0.139	-0.31
365	668	536	435	L8G6L8	VC83_03703	tr|L8G6L8|L8G6L8_PSED2	74 kDa	27	1	437000000	475000000	457000000	4.56333e+08	523000000	552000000	820000000	6.31667e+08	881000000	744000000	768000000	7.97667e+08	0.00063	0.1	0.748	0.271
366	373	398	489	L8G1V5	VC83_04255	tr|L8G1V5|L8G1V5_PSED2	47 kDa	27	1	499000000	1070000000	1250000000	9.39667e+08	1060000000	914000000	745000000	9.06333e+08	362000000	819000000	897000000	6.92667e+08	0.49	0.94	-0.384	-0.225
367	21	9	19	L8FPM0	VC83_07881	tr|L8FPM0|L8FPM0_PSED2	34 kDa	27	0.85	11800000000	13000000000	14900000000	1.32333e+10	15800000000	14800000000	12000000000	14200000000	12400000000	15000000000	13600000000	1.36667e+10	0.7	0.56	0.0643	0.182
368	126	80	102	L8GA44	VC83_05729	tr|L8GA44|L8GA44_PSED2	27 kDa	27	1	1630000000	3640000000	3810000000	3.02667e+09	5390000000	4560000000	4130000000	4.69333e+09	3320000000	4520000000	4090000000	3.97667e+09	0.31	0.16	0.17	0.326
369	188	422	243	L8FV23	VC83_04018	tr|L8FV23|L8FV23_PSED2	50 kDa	27	1	2280000000	1930000000	1490000000	1900000000	928000000	988000000	591000000	8.35667e+08	1800000000	1600000000	1210000000	1.53667e+09	0.29	0.015	-0.263	-1.05
370	135	208	115	L8FV64	VC83_06578	tr|L8FV64|L8FV64_PSED2	52 kDa	27	1	2550000000	2830000000	2720000000	2700000000	2000000000	1820000000	1440000000	1.75333e+09	3770000000	3480000000	3400000000	3550000000	0.0033	0.013	0.359	-0.579
371	1396	1706	1409	L8FYQ1	VC83_01506	tr|L8FYQ1|L8FYQ1_PSED2	103 kDa	27	1	129000000	146000000	152000000	1.42333e+08	111000000	98200000	76400000	95200000	128000000	149000000	137000000	138000000	0.66	0.027	-0.0965	-0.578
372	81	151	98	L8FZX2	VC83_05320	tr|L8FZX2|L8FZX2_PSED2	39 kDa	27	1	5090000000	4820000000	4220000000	4710000000	2650000000	2720000000	1900000000	2.42333e+09	4430000000	4290000000	3800000000	4.17333e+09	0.18	0.0062	-0.168	-0.862
373	876	716	872	L8FQT4	VC83_08669	tr|L8FQT4|L8FQT4_PSED2	71 kDa	26	1	444000000	278000000	186000000	3.02667e+08	419000000	419000000	409000000	4.15667e+08	372000000	273000000	257000000	3.00667e+08	0.88	0.2	-0.0222	0.594
374	255	112	256	L8G3L8	VC83_07480	tr|L8G3L8|L8G3L8_PSED2	37 kDa	26	1	892000000	1360000000	2100000000	1.45067e+09	3620000000	3050000000	3190000000	3.28667e+09	836000000	1510000000	2090000000	1.47867e+09	0.98	0.026	0.154	1.23
375	469	809	553	A0A176ZZ18	VC83_09210	tr|A0A176ZZ18|A0A176ZZ18_9PEZI	70 kDa	26	1	845000000	715000000	539000000	6.99667e+08	357000000	425000000	253000000	345000000	703000000	569000000	462000000	578000000	0.35	0.024	-0.328	-1
376	912	706	848	L8FYG2	VC83_07703	tr|L8FYG2|L8FYG2_PSED2	54 kDa	26	1	210000000	294000000	345000000	283000000	431000000	354000000	485000000	4.23333e+08	251000000	316000000	384000000	317000000	0.57	0.074	0.101	0.549
377	997	1288	1091	L8FQX8	VC83_01698	tr|L8FQX8|L8FQX8_PSED2	72 kDa	26	0.96	275000000	248000000	210000000	2.44333e+08	162000000	200000000	119000000	1.60333e+08	244000000	199000000	205000000	216000000	0.3	0.062	-0.276	-0.616
378	1452	1126	1501	L8FZQ5	VC83_09442	tr|L8FZQ5|L8FZQ5_PSED2	67 kDa	26	1	54000000	147000000	195000000	132000000	218000000	149000000	231000000	1.99333e+08	64600000	141000000	171000000	1.25533e+08	1	0.27	-0.0531	0.569
379	347	607	419	L8G1Z0	VC83_09358	tr|L8G1Z0|L8G1Z0_PSED2	56 kDa	26	1	1090000000	1000000000	896000000	9.95333e+08	552000000	643000000	363000000	5.19333e+08	958000000	836000000	720000000	838000000	0.15	0.02	-0.265	-0.863
380	1278	1305	1349	L8G0A1	VC83_07497	tr|L8G0A1|L8G0A1_PSED2	93 kDa	26	1	146000000	171000000	172000000	163000000	180000000	158000000	129000000	1.55667e+08	130000000	163000000	153000000	1.48667e+08	0.33	0.65	-0.16	-0.119
381	152	191	149	L8FQS9	VC83_04509	tr|L8FQS9|L8FQS9_PSED2	45 kDa	26	1	1710000000	2390000000	3180000000	2.42667e+09	1850000000	1560000000	2280000000	1.89667e+09	1370000000	3000000000	3560000000	2.64333e+09	0.91	0.34	0.329	-0.365
382	1481	1844	1714	L8G8P7	VC83_01868	tr|L8G8P7|L8G8P7_PSED2	154 kDa	26	1	158000000	120000000	106000000	128000000	64500000	68700000	104000000	7.90667e+07	125000000	90100000	79000000	9.80333e+07	0.2	0.062	-0.416	-0.808
383	502	366	459	L8FYK1	VC83_07676	tr|L8FYK1|L8FYK1_PSED2	49 kDa	26	1	797000000	492000000	651000000	6.46667e+08	691000000	786000000	1570000000	1.01567e+09	830000000	644000000	784000000	7.52667e+08	0.36	0.24	0.268	0.271
384	159	254	170	L8GEX1	VC83_06287	tr|L8GEX1|L8GEX1_PSED2	39 kDa	26	1	2620000000	2310000000	2050000000	2.32667e+09	1550000000	1660000000	1120000000	1.44333e+09	2570000000	2220000000	2080000000	2290000000	0.88	0.025	-0.062	-0.576
385	700	930	927	L8FTD0	VC83_07996	tr|L8FTD0|L8FTD0_PSED2	60 kDa	26	1	357000000	370000000	533000000	420000000	270000000	252000000	300000000	274000000	244000000	277000000	318000000	2.79667e+08	0.056	0.04	-0.42	-0.454
386	2183	2361	2312	L8G4I0	VC83_03763	tr|L8G4I0|L8G4I0_PSED2	118 kDa	26	1	42500000	53700000	55800000	5.06667e+07	45900000	37000000	38100000	4.03333e+07	37600000	44800000	44800000	42400000	0.16	0.1	-0.262	-0.497
387	683	709	632	L8FYP9	VC83_07689	tr|L8FYP9|L8FYP9_PSED2	61 kDa	26	1	306000000	505000000	508000000	4.39667e+08	412000000	342000000	511000000	4.21667e+08	392000000	576000000	522000000	4.96667e+08	0.54	0.89	0.0464	-0.295
388	56	74	51	L8FZ56	VC83_05172	tr|L8FZ56|L8FZ56_PSED2	29 kDa	26	0.92	5680000000	6940000000	5950000000	6190000000	5600000000	6240000000	3100000000	4980000000	8650000000	7560000000	6400000000	7.53667e+09	0.14	0.32	0.348	-0.0853
389	1983	1184	1858	L8FZN0	VC83_03342	tr|L8FZN0|L8FZN0_PSED2	72 kDa	26	1	58100000	55300000	88100000	6.71667e+07	189000000	151000000	203000000	181000000	75800000	71800000	98300000	8.19667e+07	0.3	0.0043	0.385	1.7
390	1073	1329	1168	L8FPX6	VC83_08893	tr|L8FPX6|L8FPX6_PSED2	87 kDa	26	1	141000000	271000000	245000000	219000000	176000000	146000000	131000000	151000000	171000000	217000000	184000000	1.90667e+08	0.64	0.2	-0.416	-0.743
391	207	169	259	L8GBB2	VC83_00460	tr|L8GBB2|L8GBB2_PSED2	38 kDa	26	1	1120000000	1880000000	2220000000	1740000000	2260000000	2100000000	2320000000	2.22667e+09	790000000	1680000000	1820000000	1430000000	0.55	0.24	-0.157	0.267
392	482	505	503	L8FP04	VC83_06467	tr|L8FP04|L8FP04_PSED2	51 kDa	26	1	494000000	750000000	784000000	676000000	760000000	634000000	630000000	6.74667e+08	526000000	719000000	746000000	6.63667e+08	0.96	0.93	-0.0612	-0.242
393	624	1050	641	L8GAU6	VC83_07932	tr|L8GAU6|L8GAU6_PSED2	45 kDa	26	1	336000000	634000000	570000000	5.13333e+08	199000000	270000000	199000000	2.22667e+08	424000000	483000000	555000000	4.87333e+08	0.92	0.021	-0.239	-1.52
394	734	550	752	L8G7R1	VC83_05849	tr|L8G7R1|L8G7R1_PSED2	66 kDa	26	1	562000000	273000000	345000000	3.93333e+08	469000000	554000000	812000000	6.11667e+08	492000000	292000000	342000000	3.75333e+08	0.93	0.16	-0.0125	0.684
395	1679	1870	1676	L8FNE3	VC83_04308	tr|L8FNE3|L8FNE3_PSED2	100 kDa	26	1	101000000	94800000	107000000	1.00933e+08	78000000	74600000	76700000	7.64333e+07	102000000	95900000	106000000	101300000	0.94	0.0017	0.0131	-0.404
396	75	76	69	L8G8S1	VC83_05430	tr|L8G8S1|L8G8S1_PSED2	29 kDa	26	1	2170000000	6040000000	6660000000	4.95667e+09	5150000000	4830000000	4550000000	4.84333e+09	3540000000	6830000000	6980000000	5.78333e+09	0.63	0.82	0.176	-0.325
397	858	869	822	L8FRW7	#N/A	tr|L8FRW7|L8FRW7_PSED2	47 kDa	26	1	165000000	389000000	386000000	3.13333e+08	347000000	305000000	271000000	3.07667e+08	288000000	367000000	353000000	336000000	0.67	0.87	-0.13	-0.344
398	824	1490	794	L8FPP2	VC83_00252	tr|L8FPP2|L8FPP2_PSED2	123 kDa	26	1	377000000	326000000	292000000	3.31667e+08	110000000	135000000	126000000	1.23667e+08	419000000	347000000	298000000	3.54667e+08	0.64	0.00052	0.0899	-1.37
399	168	113	176	L8FPV3	#N/A	tr|L8FPV3|L8FPV3_PSED2	55 kDa	26	1	2150000000	2460000000	1860000000	2.15667e+09	3880000000	3670000000	2310000000	3.28667e+09	2400000000	2230000000	2060000000	2230000000	0.7	0.093	0.0515	0.768
400	1245	1525	1280	L8G2J8	VC83_09204	tr|L8G2J8|L8G2J8_PSED2	112 kDa	26	1	175000000	174000000	168000000	1.72333e+08	132000000	120000000	105000000	119000000	154000000	167000000	167000000	1.62667e+08	0.11	0.0054	-0.0608	-0.53
401	47	68	40	L8G685	VC83_02223	tr|L8G685|L8G685_PSED2	48 kDa	26	1	6820000000	7570000000	6010000000	6800000000	5940000000	5560000000	4950000000	5.48333e+09	7810000000	9230000000	7870000000	8.30333e+09	0.081	0.067	0.205	-0.296
402	1175	1820	1284	L8GA91	VC83_06410	tr|L8GA91|L8GA91_PSED2	70 kDa	26	1	188000000	179000000	198000000	1.88333e+08	90300000	91100000	66800000	8.27333e+07	174000000	154000000	158000000	162000000	0.034	0.0014	-0.252	-1.06
403	381	260	378	L8G978	#N/A	tr|L8G978|L8G978_PSED2	47 kDa	26	1	602000000	1100000000	1050000000	9.17333e+08	1610000000	1400000000	1180000000	1.39667e+09	846000000	1030000000	957000000	9.44333e+08	0.78	0.1	-0.13	0.422
404	138	154	154	L8FYV0	VC83_06208	tr|L8FYV0|L8FYV0_PSED2	59 kDa	26	0.96	2090000000	2760000000	3030000000	2.62667e+09	2750000000	2440000000	2030000000	2.40667e+09	2250000000	2750000000	2670000000	2.55667e+09	0.89	0.59	-0.0478	-0.18
405	84	107	106	L8FVD2	VC83_00357	tr|L8FVD2|L8FVD2_PSED2	54 kDa	26	1	3460000000	4570000000	5580000000	4.53667e+09	3930000000	3380000000	2990000000	3.43333e+09	3540000000	4050000000	4060000000	3.88333e+09	0.4	0.17	-0.172	-0.432
406	79	41	56	L8G9T8	VC83_00758	tr|L8G9T8|L8G9T8_PSED2	36 kDa	26	1	3990000000	3930000000	6400000000	4.77333e+09	5580000000	5540000000	11300000000	7.47333e+09	6860000000	6500000000	7420000000	6.92667e+09	0.074	0.22	0.781	0.483
407	483	477	499	L8FNW5	VC83_06981	tr|L8FNW5|L8FNW5_PSED2	59 kDa	26	1	441000000	747000000	839000000	6.75667e+08	770000000	639000000	749000000	7.19333e+08	466000000	772000000	785000000	6.74333e+08	0.98	0.67	0.046	0.00288
408	358	446	450	L8G302	VC83_03683	tr|L8G302|L8G302_PSED2	41 kDa	26	1	1160000000	760000000	980000000	9.66667e+08	876000000	849000000	660000000	795000000	905000000	816000000	574000000	765000000	0.27	0.28	-0.265	-0.206
409	106	57	100	L8FX07	VC83_05061	tr|L8FX07|L8FX07_PSED2	40 kDa	26	1	3040000000	3580000000	3710000000	3.44333e+09	6280000000	6830000000	4840000000	5.98333e+09	3640000000	4430000000	4410000000	4160000000	0.1	0.011	0.301	0.812
410	739	671	760	L8G1I2	VC83_02439	tr|L8G1I2|L8G1I2_PSED2	56 kDa	25	1	336000000	430000000	404000000	390000000	492000000	403000000	478000000	4.57667e+08	258000000	436000000	424000000	3.72667e+08	0.74	0.17	0.0724	0.245
411	1317	1215	1150	L8FUD8	VC83_01657	tr|L8FUD8|L8FUD8_PSED2	115 kDa	25	1	211000000	140000000	112000000	1.54333e+08	165000000	205000000	154000000	1.74667e+08	280000000	161000000	151000000	1.97333e+08	0.42	0.49	0.2	0.237
412	1763	1782	1769	L8FQ41	VC83_08872	tr|L8FQ41|L8FQ41_PSED2	94 kDa	25	1	101000000	90000000	83500000	91500000	85200000	101000000	74900000	8.70333e+07	106000000	81500000	83500000	9.03333e+07	0.89	0.62	-0.108	-0.0785
413	1712	2002	2020	A0A177A8M0	VC83_05238	tr|A0A177A8M0|A0A177A8M0_9PEZI	106 kDa	25	1	89400000	100000000	102000000	9.71333e+07	79300000	57000000	54300000	6.35333e+07	51300000	73100000	69700000	64700000	0.024	0.025	-0.524	-0.815
414	1683	1583	1746	L8G4Q5	VC83_04566	tr|L8G4Q5|L8G4Q5_PSED2	136 kDa	25	1	118000000	84200000	99200000	1.00467e+08	82200000	79100000	170000000	1.10433e+08	101000000	90000000	90200000	9.37333e+07	0.58	0.9	-0.137	-0.272
415	541	622	598	L8FQD1	VC83_04826	tr|L8FQD1|L8FQD1_PSED2	47 kDa	25	1	715000000	617000000	442000000	5.91333e+08	573000000	594000000	350000000	5.05667e+08	603000000	490000000	485000000	526000000	0.55	0.5	-0.332	-0.107
416	825	653	720	L8G2H7	VC83_06165	tr|L8G2H7|L8G2H7_PSED2	58 kDa	25	1	275000000	306000000	410000000	3.30333e+08	460000000	353000000	617000000	4.76667e+08	362000000	397000000	453000000	404000000	0.19	0.15	0.378	0.59
417	627	431	567	L8FYB6	VC83_06885	tr|L8FYB6|L8FYB6_PSED2	69 kDa	25	1	533000000	482000000	515000000	510000000	821000000	912000000	732000000	8.21667e+08	711000000	452000000	526000000	563000000	0.58	0.0025	0.0326	0.673
418	1110	1197	1204	L8G4X8	VC83_03756	tr|L8G4X8|L8G4X8_PSED2	78 kDa	25	1	255000000	156000000	213000000	208000000	138000000	133000000	265000000	1.78667e+08	212000000	158000000	177000000	1.82333e+08	0.5	0.52	-0.273	-0.628
419	1853	2154	1826	L8FYC6	VC83_09264	tr|L8FYC6|L8FYC6_PSED2	128 kDa	25	1	106000000	69900000	64300000	8.00667e+07	39700000	56400000	60000000	5.20333e+07	111000000	73800000	67300000	8.40333e+07	0.84	0.1	0.0788	-0.309
420	1016	666	970	L8FPR0	VC83_00237	tr|L8FPR0|L8FPR0_PSED2	66 kDa	25	1	157000000	240000000	314000000	237000000	458000000	361000000	569000000	4.62667e+08	220000000	261000000	302000000	261000000	0.6	0.046	0.119	0.932
421	1527	2031	1597	L8G215	VC83_05207	tr|L8G215|L8G215_PSED2	114 kDa	25	1	83500000	148000000	130000000	120500000	72300000	58800000	52200000	61100000	98300000	131000000	106000000	1.11767e+08	0.79	0.029	-0.296	-1.15
422	2428	1868	2295	L8FMI8	VC83_07786	tr|L8FMI8|L8FMI8_PSED2	172 kDa	25	0.92	37200000	33000000	40300000	3.68333e+07	57500000	55500000	117000000	7.66667e+07	50000000	37600000	42200000	4.32667e+07	0.2	0.054	0.183	0.627
423	332	561	379	L8FUV7	VC83_05539	tr|L8FUV7|L8FUV7_PSED2	98 kDa	25	1	1320000000	978000000	895000000	1.06433e+09	410000000	681000000	693000000	5.94667e+08	1270000000	758000000	793000000	9.40333e+08	0.53	0.046	-0.303	-0.522
424	543	632	571	L8FWS1	VC83_02816	tr|L8FWS1|L8FWS1_PSED2	84 kDa	25	1	611000000	569000000	588000000	5.89333e+08	455000000	480000000	550000000	495000000	580000000	531000000	570000000	5.60333e+08	0.21	0.042	-0.0463	-0.293
425	1555	449	1049	L8FTR7	VC83_08086	tr|L8FTR7|L8FTR7_PSED2	64 kDa	25	1	134000000	97700000	115000000	1.15567e+08	516000000	539000000	1270000000	775000000	220000000	228000000	244000000	2.30667e+08	0.002	0.0041	0.988	2.23
426	1564	1738	1623	L8GCV4	VC83_06872	tr|L8GCV4|L8GCV4_PSED2	94 kDa	25	1	114000000	123000000	106000000	1.14333e+08	110000000	98100000	68100000	9.20667e+07	96600000	120000000	109000000	1.08533e+08	0.52	0.2	-0.0651	-0.213
427	896	858	972	L8FTS8	#N/A	tr|L8FTS8|L8FTS8_PSED2	89 kDa	25	1	354000000	271000000	251000000	292000000	328000000	333000000	273000000	3.11333e+08	253000000	265000000	257000000	2.58333e+08	0.35	0.59	-0.0727	0.278
428	811	637	805	L8FS70	VC83_04725	tr|L8FS70|L8FS70_PSED2	59 kDa	25	1	289000000	331000000	414000000	3.44667e+08	476000000	452000000	542000000	490000000	263000000	362000000	410000000	345000000	0.98	0.038	0.131	0.525
429	1022	964	1108	L8GDS4	VC83_04593	tr|L8GDS4|L8GDS4_PSED2	58 kDa	25	1	241000000	201000000	259000000	2.33667e+08	228000000	237000000	314000000	2.59667e+08	200000000	193000000	243000000	212000000	0.4	0.47	-0.27	-0.0238
430	2180	1977	2255	L8G2N0	VC83_04991	tr|L8G2N0|L8G2N0_PSED2	107 kDa	25	1	45500000	48300000	58600000	50800000	56400000	45500000	95700000	6.58667e+07	37100000	49000000	50700000	45600000	0.43	0.41	0.0216	0.224
431	1724	1250	1596	L8G587	VC83_04905	tr|L8G587|L8G587_PSED2	87 kDa	25	1	101000000	78700000	109000000	9.62333e+07	124000000	92000000	288000000	168000000	97600000	91700000	147000000	112100000	0.49	0.28	-0.054	0.293
432	1557	1805	1691	L8FSC8	VC83_01696	tr|L8FSC8|L8FSC8_PSED2	89 kDa	25	1	97400000	132000000	116000000	1.15133e+08	94800000	92200000	64900000	8.39667e+07	109000000	105000000	85700000	99900000	0.29	0.099	-0.148	-0.333
433	1010	375	547	L8G5K0	VC83_00444	tr|L8G5K0|L8G5K0_PSED2	69 kDa	25	1	206000000	278000000	232000000	2.38667e+08	964000000	876000000	1140000000	9.93333e+08	476000000	571000000	723000000	590000000	0.0038	0.00026	1.3	2.05
434	749	830	749	L8FY80	VC83_00017	tr|L8FY80|L8FY80_PSED2	66 kDa	25	1	307000000	389000000	452000000	3.82667e+08	316000000	302000000	372000000	330000000	292000000	407000000	432000000	377000000	0.93	0.34	0.0652	-0.302
435	1282	1399	1414	L8G5N8	VC83_01263	tr|L8G5N8|L8G5N8_PSED2	115 kDa	25	1	157000000	170000000	157000000	1.61333e+08	158000000	158000000	101000000	139000000	128000000	144000000	139000000	137000000	0.023	0.33	-0.176	0.0113
436	1197	1624	1456	L8FN23	VC83_02918	tr|L8FN23|L8FN23_PSED2	97 kDa	25	1	176000000	181000000	191000000	1.82667e+08	114000000	119000000	80100000	1.04367e+08	115000000	153000000	124000000	1.30667e+08	0.019	0.011	-0.541	-0.666
437	256	372	236	L8FQ40	VC83_01029	tr|L8FQ40|L8FQ40_PSED2	97 kDa	25	1	1820000000	1410000000	1090000000	1440000000	1090000000	1200000000	717000000	1.00233e+09	1900000000	1570000000	1430000000	1.63333e+09	0.45	0.17	0.161	-0.373
438	1099	954	1027	L8FZ28	VC83_04214	tr|L8FZ28|L8FZ28_PSED2	80 kDa	25	1	252000000	177000000	205000000	2.11333e+08	193000000	210000000	387000000	2.63333e+08	275000000	211000000	231000000	239000000	0.38	0.5	0.173	0.0316
439	137	153	160	L8FRE5	VC83_00139	tr|L8FRE5|L8FRE5_PSED2	59 kDa	25	1	2570000000	2720000000	2690000000	2660000000	2780000000	2760000000	1700000000	2.41333e+09	2570000000	2600000000	2250000000	2.47333e+09	0.21	0.5	-0.066	0.0358
440	1007	1092	1074	L8G051	VC83_01489	tr|L8G051|L8G051_PSED2	119 kDa	25	1	176000000	236000000	311000000	241000000	201000000	196000000	228000000	2.08333e+08	230000000	222000000	212000000	2.21333e+08	0.74	0.52	-0.0845	-0.232
441	250	177	235	L8G3Q8	VC83_06196	tr|L8G3Q8|L8G3Q8_PSED2	45 kDa	25	1	711000000	1550000000	2220000000	1.49367e+09	2060000000	1650000000	2530000000	2080000000	784000000	1950000000	2190000000	1.64133e+09	0.83	0.31	0.334	0.413
442	171	102	135	L8GCD3	VC83_06245	tr|L8GCD3|L8GCD3_PSED2	28 kDa	25	1	1720000000	1960000000	2660000000	2.11333e+09	3900000000	3850000000	3120000000	3.62333e+09	2190000000	3000000000	3600000000	2930000000	0.17	0.021	0.612	0.97
443	771	1022	779	L8GDD4	VC83_06285	tr|L8GDD4|L8GDD4_PSED2	85 kDa	25	1	496000000	282000000	321000000	3.66333e+08	180000000	224000000	291000000	2.31667e+08	416000000	357000000	313000000	362000000	0.95	0.11	0.151	-0.517
444	1830	1952	1818	L8FVN4	VC83_05090	tr|L8FVN4|L8FVN4_PSED2	108 kDa	25	1	67400000	93400000	85600000	8.21333e+07	78100000	66800000	58600000	6.78333e+07	71700000	98900000	84700000	85100000	0.8	0.21	-0.0146	-0.358
445	527	689	395	L8FXE0	VC83_03806	tr|L8FXE0|L8FXE0_PSED2	67 kDa	25	1	767000000	519000000	546000000	6.10667e+08	335000000	440000000	540000000	4.38333e+08	1050000000	776000000	871000000	899000000	0.059	0.14	0.674	-0.31
446	650	795	707	L8G5F6	VC83_05312	tr|L8G5F6|L8G5F6_PSED2	63 kDa	25	1	348000000	483000000	598000000	4.76333e+08	390000000	395000000	282000000	3.55667e+08	347000000	414000000	478000000	413000000	0.53	0.22	-0.223	-0.309
447	1813	1901	1975	L8FZZ4	VC83_08011	tr|L8FZZ4|L8FZZ4_PSED2	118 kDa	25	1	114000000	80200000	58200000	8.41333e+07	78500000	96800000	43000000	7.27667e+07	91200000	62300000	54900000	6.94667e+07	0.51	0.63	-0.364	-0.0305
448	428	513	451	L8G6T2	VC83_04047	tr|L8G6T2|L8G6T2_PSED2	56 kDa	25	1	701000000	783000000	882000000	7.88667e+08	746000000	698000000	544000000	6.62667e+08	643000000	830000000	821000000	7.64667e+08	0.77	0.2	0.0681	-0.167
449	2149	2164	2253	L8GAL1	VC83_07224	tr|L8GAL1|L8GAL1_PSED2	156 kDa	25	1	47800000	52800000	58700000	53100000	52900000	46000000	55500000	5.14667e+07	42900000	46800000	47200000	4.56333e+07	0.089	0.72	-0.174	0.00235
450	58	70	87	L8G959	VC83_01161	tr|L8G959|L8G959_PSED2	50 kDa	25	1	4940000000	6220000000	6300000000	5820000000	5900000000	5090000000	4570000000	5.18667e+09	3860000000	4990000000	4900000000	4.58333e+09	0.1	0.35	-0.345	-0.29
451	492	728	493	L8FX96	VC83_08222	tr|L8FX96|L8FX96_PSED2	52 kDa	25	1	680000000	677000000	631000000	6.62667e+08	452000000	455000000	307000000	4.04667e+08	772000000	706000000	592000000	690000000	0.69	0.018	0.0612	-0.582
452	217	256	207	L8FUY3	VC83_01195	tr|L8FUY3|L8FUY3_PSED2	55 kDa	25	1	1130000000	1640000000	2320000000	1.69667e+09	1470000000	1270000000	1500000000	1.41333e+09	1090000000	2160000000	2370000000	1.87333e+09	0.8	0.54	0.397	-0.155
453	1462	1546	1516	L8FV40	VC83_02161	tr|L8FV40|L8FV40_PSED2	100 kDa	25	1	106000000	124000000	162000000	1.30667e+08	119000000	108000000	124000000	117000000	98200000	126000000	144000000	1.22733e+08	0.74	0.52	0.0186	-0.0552
454	2535	2705	2572	L8GDG3	VC83_00119	tr|L8GDG3|L8GDG3_PSED2	101 kDa	25	1	34400000	33300000	29300000	3.23333e+07	24700000	29700000	19000000	2.44667e+07	29400000	33600000	29700000	30900000	0.53	0.1	-0.164	-0.428
455	222	158	254	L8FV44	#N/A	tr|L8FV44|L8FV44_PSED2	46 kDa	25	1	850000000	1750000000	2410000000	1670000000	2510000000	1990000000	2580000000	2360000000	1030000000	1670000000	1770000000	1490000000	0.88	0.25	-0.0625	0.524
456	296	131	374	L8FWB4	VC83_01186	tr|L8FWB4|L8FWB4_PSED2	53 kDa	25	1	425000000	1270000000	1870000000	1.18833e+09	2950000000	2220000000	3350000000	2840000000	348000000	1120000000	1420000000	9.62667e+08	0.76	0.089	-0.184	1.21
457	59	46	42	L8FU01	VC83_02308	tr|L8FU01|L8FU01_PSED2	50 kDa	25	1	6390000000	4580000000	6470000000	5.81333e+09	4290000000	4720000000	11900000000	6970000000	8210000000	7230000000	9360000000	8.26667e+09	0.058	0.83	0.361	-0.437
458	2194	2496	2231	L8GD79	VC83_09068	tr|L8GD79|L8GD79_PSED2	197 kDa	25	1	36300000	55400000	58500000	5.00667e+07	35200000	31900000	32300000	3.31333e+07	36900000	51400000	52800000	4.70333e+07	0.79	0.064	-0.108	-0.775
459	88	129	82	L8GDR1	#N/A	tr|L8GDR1|L8GDR1_PSED2	62 kDa	24	1	3930000000	4280000000	4140000000	4.11667e+09	3100000000	3660000000	2020000000	2.92667e+09	5230000000	4890000000	4700000000	4940000000	0.01	0.11	0.239	-0.419
460	691	592	819	L8FWW4	#N/A	tr|L8FWW4|L8FWW4_PSED2	46 kDa	24	1	357000000	475000000	454000000	4.28667e+08	590000000	586000000	473000000	5.49667e+08	263000000	361000000	388000000	3.37333e+08	0.17	0.094	-0.33	0.37
461	1089	616	1051	L8G2L2	VC83_02124	tr|L8G2L2|L8G2L2_PSED2	51 kDa	24	1	149000000	185000000	308000000	214000000	445000000	362000000	730000000	5.12333e+08	153000000	212000000	324000000	2.29667e+08	0.83	0.043	0.192	1.27
462	609	1194	1319	L8G292	#N/A	tr|L8G292|L8G292_PSED2	36 kDa	24	1	1060000000	330000000	185000000	525000000	150000000	282000000	106000000	1.79333e+08	235000000	122000000	104000000	1.53667e+08	0.15	0.21	-1.44	-1.14
463	679	412	589	L8G028	VC83_06539	tr|L8G028|L8G028_PSED2	61 kDa	24	1	331000000	452000000	548000000	4.43667e+08	904000000	763000000	896000000	8.54333e+08	380000000	567000000	662000000	5.36333e+08	0.45	0.013	0.326	0.986
464	828	868	885	L8FTC5	VC83_02024	tr|L8FTC5|L8FTC5_PSED2	76 kDa	24	1	321000000	316000000	348000000	3.28333e+08	307000000	334000000	283000000	308000000	268000000	291000000	337000000	2.98667e+08	0.25	0.32	-0.144	-0.0634
465	792	650	666	L8G752	#N/A	tr|L8G752|L8G752_PSED2	60 kDa	24	1	317000000	305000000	437000000	353000000	380000000	367000000	694000000	4.80333e+08	415000000	398000000	553000000	4.55333e+08	0.17	0.31	0.387	0.26
466	127	142	161	L8FWC4	VC83_01198	tr|L8FWC4|L8FWC4_PSED2	54 kDa	24	1	2880000000	3200000000	2660000000	2.91333e+09	2860000000	2920000000	1850000000	2.54333e+09	2600000000	2530000000	2280000000	2470000000	0.069	0.39	-0.188	-0.01
467	1155	870	1135	L8GB14	VC83_04603	tr|L8GB14|L8GB14_PSED2	60 kDa	24	1	138000000	179000000	267000000	1.94667e+08	309000000	213000000	401000000	3.07667e+08	124000000	214000000	269000000	2.02333e+08	0.94	0.16	0.257	0.784
468	223	329	277	L8FLK7	VC83_04938	tr|L8FLK7|L8FLK7_PSED2	50 kDa	24	1	1370000000	1590000000	2010000000	1.65667e+09	1150000000	1270000000	1040000000	1.15333e+09	1120000000	1400000000	1470000000	1330000000	0.2	0.049	-0.184	-0.466
469	861	911	833	L8G8U4	VC83_00577	tr|L8G8U4|L8G8U4_PSED2	69 kDa	24	1	351000000	260000000	323000000	3.11333e+08	195000000	190000000	471000000	2.85333e+08	332000000	279000000	365000000	3.25333e+08	0.72	0.6	0.0393	-0.729
470	1420	1752	1497	L8G607	VC83_03844	tr|L8G607|L8G607_PSED2	118 kDa	24	1	193000000	112000000	110000000	1.38333e+08	66700000	86300000	118000000	9.03333e+07	160000000	111000000	107000000	126000000	0.76	0.17	-0.00248	-0.372
471	582	655	500	L8FV41	VC83_08123	tr|L8FV41|L8FV41_PSED2	78 kDa	24	1	400000000	619000000	623000000	5.47333e+08	495000000	508000000	423000000	4.75333e+08	612000000	718000000	688000000	6.72667e+08	0.22	0.48	0.152	-0.323
472	109	134	118	L8FUH4	VC83_02044	tr|L8FUH4|L8FUH4_PSED2	35 kDa	24	1	3970000000	3280000000	2810000000	3.35333e+09	2990000000	3500000000	1900000000	2.79667e+09	4170000000	3370000000	2920000000	3.48667e+09	0.8	0.39	0.0382	-0.136
473	90	93	93	L8G2Y1	VC83_03490	tr|L8G2Y1|L8G2Y1_PSED2	37 kDa	24	1	4130000000	3730000000	4360000000	4.07333e+09	4090000000	4640000000	3660000000	4130000000	3830000000	4090000000	4940000000	4.28667e+09	0.62	0.9	-0.0136	-0.0139
474	598	508	649	L8GBC6	VC83_02742	tr|L8GBC6|L8GBC6_PSED2	99 kDa	24	1	544000000	487000000	579000000	5.36667e+08	590000000	594000000	816000000	6.66667e+08	500000000	443000000	486000000	4.76333e+08	0.13	0.15	-0.163	0.126
475	619	711	663	L8G1R3	VC83_01338	tr|L8G1R3|L8G1R3_PSED2	72 kDa	24	1	436000000	598000000	518000000	5.17333e+08	482000000	470000000	309000000	4.20333e+08	410000000	536000000	425000000	457000000	0.38	0.27	-0.285	-0.14
476	885	753	984	L8FZL2	VC83_01311	tr|L8FZL2|L8FZL2_PSED2	52 kDa	24	1	267000000	257000000	373000000	299000000	354000000	309000000	495000000	386000000	206000000	231000000	324000000	2.53667e+08	0.4	0.24	-0.209	0.406
477	1567	1873	1533	L8FWD6	VC83_00164	tr|L8FWD6|L8FWD6_PSED2	106 kDa	24	1	162000000	109000000	71000000	114000000	81900000	99900000	46600000	7.61333e+07	170000000	102000000	87100000	119700000	0.85	0.3	-0.0895	-0.409
478	1709	1164	1677	L8G5V3	VC83_09363	tr|L8G5V3|L8G5V3_PSED2	69 kDa	24	1	120000000	74900000	97300000	97400000	142000000	134000000	282000000	186000000	108000000	83600000	112000000	101200000	0.78	0.091	0.147	0.544
479	1943	2089	2180	L8FQX0	VC83_08643	tr|L8FQX0|L8FQX0_PSED2	99 kDa	24	1	53400000	74500000	87400000	7.17667e+07	64200000	52800000	51700000	5.62333e+07	43100000	56700000	52300000	50700000	0.12	0.23	-0.509	-0.495
480	1721	1369	1702	L8FVF4	#N/A	tr|L8FVF4|L8FVF4_PSED2	73 kDa	24	1	97900000	85000000	106000000	96300000	127000000	120000000	184000000	1.43667e+08	91200000	88400000	117000000	9.88667e+07	0.87	0.061	-0.103	0.378
481	1184	1224	1297	L8G7Z6	VC83_05995	tr|L8G7Z6|L8G7Z6_PSED2	57 kDa	24	1	192000000	145000000	218000000	185000000	165000000	168000000	186000000	173000000	152000000	132000000	191000000	1.58333e+08	0.4	0.69	-0.332	-0.19
482	1280	1566	1161	L8G128	VC83_07650	tr|L8G128|L8G128_PSED2	81 kDa	24	1	178000000	172000000	137000000	1.62333e+08	131000000	125000000	83600000	113200000	205000000	202000000	173000000	1.93333e+08	0.14	0.085	0.23	-0.467
483	900	1464	810	L8GC58	VC83_04618	tr|L8GC58|L8GC58_PSED2	107 kDa	24	1	260000000	293000000	316000000	2.89667e+08	134000000	139000000	110000000	1.27667e+08	333000000	340000000	354000000	3.42333e+08	0.044	0.00087	0.215	-1.13
484	1357	583	1198	L8FVF9	VC83_05884	tr|L8FVF9|L8FVF9_PSED2	58 kDa	24	1	109000000	130000000	204000000	1.47667e+08	460000000	328000000	879000000	5.55667e+08	99400000	157000000	294000000	1.83467e+08	0.7	0.021	0.271	1.82
485	114	31	123	L8FP22	VC83_07844	tr|L8FP22|L8FP22_PSED2	42 kDa	24	1	2100000000	2830000000	4930000000	3.28667e+09	7820000000	6080000000	13200000000	9.03333e+09	1670000000	3090000000	4790000000	3.18333e+09	0.89	0.039	0.125	1.47
486	1850	1405	1674	L8GEF7	VC83_05136	tr|L8GEF7|L8GEF7_PSED2	127 kDa	24	1	110000000	70900000	59900000	8.02667e+07	136000000	156000000	124000000	1.38667e+08	124000000	88500000	92000000	101500000	0.29	0.04	0.376	0.942
487	1020	896	857	L8G6G6	VC83_01734	tr|L8G6G6|L8G6G6_PSED2	60 kDa	24	1	108000000	303000000	292000000	2.34333e+08	343000000	250000000	294000000	2.95667e+08	239000000	361000000	327000000	309000000	0.37	0.41	0.162	0.00907
488	570	1145	743	L8FVE9	VC83_06039	tr|L8FVE9|L8FVE9_PSED2	36 kDa	24	1	581000000	517000000	581000000	5.59667e+08	202000000	229000000	145000000	192000000	400000000	393000000	346000000	3.79667e+08	0.003	0.0015	-0.565	-1.53
489	1046	1366	1138	L8FQZ1	VC83_06949	tr|L8FQZ1|L8FQZ1_PSED2	82 kDa	24	1	192000000	268000000	218000000	226000000	153000000	169000000	110000000	144000000	191000000	215000000	200000000	202000000	0.37	0.047	-0.122	-0.511
490	795	789	860	L8G812	VC83_01861	tr|L8G812|L8G812_PSED2	78 kDa	24	1	419000000	303000000	336000000	3.52667e+08	319000000	324000000	441000000	3.61333e+08	341000000	268000000	315000000	308000000	0.33	0.89	-0.0938	-0.0498
491	1362	1475	1459	L8FWH4	VC83_05629	tr|L8FWH4|L8FWH4_PSED2	103 kDa	24	1	171000000	138000000	133000000	1.47333e+08	135000000	137000000	106000000	126000000	159000000	125000000	107000000	1.30333e+08	0.4	0.24	-0.148	-0.0356
492	1047	1272	1210	L8G8D0	VC83_05394	tr|L8G8D0|L8G8D0_PSED2	105 kDa	24	1	170000000	271000000	237000000	226000000	185000000	156000000	149000000	1.63333e+08	133000000	221000000	187000000	1.80333e+08	0.32	0.11	-0.344	-0.605
493	587	438	532	L8FU78	VC83_07298	tr|L8FU78|L8FU78_PSED2	54 kDa	24	1	445000000	557000000	624000000	542000000	924000000	824000000	672000000	8.06667e+08	549000000	626000000	645000000	6.06667e+08	0.34	0.043	0.17	0.566
494	559	288	537	L8FNP5	VC83_08875	tr|L8FNP5|L8FNP5_PSED2	58 kDa	24	1	557000000	502000000	654000000	571000000	1050000000	1040000000	1800000000	1.29667e+09	574000000	551000000	682000000	6.02333e+08	0.61	0.015	0.0441	0.92
495	724	721	709	L8G0C5	VC83_02388	tr|L8G0C5|L8G0C5_PSED2	63 kDa	24	1	457000000	326000000	411000000	398000000	294000000	336000000	598000000	4.09333e+08	427000000	383000000	419000000	4.09667e+08	0.74	0.96	0.0264	-0.29
496	1327	970	1311	L8FR87	VC83_07837	tr|L8FR87|L8FR87_PSED2	45 kDa	24	1	203000000	113000000	142000000	1.52667e+08	188000000	181000000	400000000	2.56333e+08	180000000	122000000	165000000	1.55667e+08	0.88	0.2	0.213	0.401
497	313	135	390	L8GDN9	#N/A	tr|L8GDN9|L8GDN9_PSED2	46 kDa	24	1	1220000000	872000000	1330000000	1.14067e+09	2230000000	2160000000	3930000000	2.77333e+09	1080000000	803000000	895000000	926000000	0.27	0.021	-0.444	0.874
498	891	266	902	L8FW53	VC83_07124	tr|L8FW53|L8FW53_PSED2	46 kDa	24	1	256000000	253000000	373000000	294000000	1090000000	850000000	2200000000	1380000000	244000000	275000000	351000000	290000000	0.96	0.0091	0.105	2.09
499	725	456	669	L8G1T5	VC83_00195	tr|L8G1T5|L8G1T5_PSED2	49 kDa	24	1	284000000	376000000	534000000	398000000	692000000	537000000	1040000000	7.56333e+08	186000000	420000000	752000000	4.52667e+08	0.98	0.074	0.159	0.882
500	113	95	94	L8FS91	VC83_08951	tr|L8FS91|L8FS91_PSED2	40 kDa	24	1	2180000000	3460000000	4270000000	3.30333e+09	4080000000	3250000000	4390000000	3.90667e+09	3000000000	4640000000	5120000000	4.25333e+09	0.36	0.42	0.425	0.239
501	1827	1709	1590	L8GBR7	VC83_06881	tr|L8GBR7|L8GBR7_PSED2	67 kDa	24	1	86800000	79100000	82200000	82700000	67900000	65000000	151000000	9.46333e+07	116000000	103000000	119000000	1.12667e+08	0.0036	0.85	0.498	-0.276
502	840	482	919	L8G5W0	VC83_02245	tr|L8G5W0|L8G5W0_PSED2	50 kDa	24	1	242000000	243000000	486000000	3.23667e+08	673000000	626000000	832000000	7.10333e+08	257000000	260000000	330000000	2.82333e+08	0.74	0.028	0.0992	1.47
503	432	646	381	L8FNN7	VC83_08828	tr|L8FNN7|L8FNN7_PSED2	42 kDa	24	1	907000000	783000000	650000000	780000000	519000000	589000000	343000000	4.83667e+08	1200000000	871000000	739000000	9.36667e+08	0.37	0.06	0.154	-0.593
504	115	56	65	L8G2X6	VC83_00788	tr|L8G2X6|L8G2X6_PSED2	48 kDa	24	1	2250000000	2390000000	5010000000	3.21667e+09	6690000000	6610000000	4670000000	5990000000	6090000000	5800000000	6100000000	5.99667e+09	0.055	0.075	1.35	1.47
505	2145	2207	2214	L8G935	VC83_05733	tr|L8G935|L8G935_PSED2	129 kDa	24	1	48800000	55500000	56000000	5.34333e+07	53900000	49300000	44000000	4.90667e+07	44500000	52500000	47800000	4.82667e+07	0.19	0.31	-0.216	-0.17
506	1971	1803	2032	L8GCG7	VC83_00115	tr|L8GCG7|L8GCG7_PSED2	219 kDa	24	1	64900000	64600000	77300000	6.89333e+07	72200000	70000000	110000000	8.40667e+07	60100000	61800000	68200000	6.33667e+07	0.31	0.32	-0.0716	0.152
507	1402	1437	1402	L8FR13	VC83_07213	tr|L8FR13|L8FR13_PSED2	93 kDa	24	1	180000000	110000000	134000000	1.41333e+08	115000000	108000000	171000000	1.31333e+08	175000000	112000000	132000000	1.39667e+08	0.97	0.74	-0.0279	-0.227
508	2003	1869	2086	L8G9C2	VC83_00611	tr|L8G9C2|L8G9C2_PSED2	140 kDa	24	0.96	64600000	68000000	62700000	65100000	71900000	71200000	86600000	7.65667e+07	50300000	59300000	69000000	5.95333e+07	0.36	0.08	-0.124	0.156
509	916	994	873	L8FZI7	VC83_01684	tr|L8FZI7|L8FZI7_PSED2	78 kDa	23	1	267000000	290000000	286000000	281000000	261000000	292000000	171000000	2.41333e+08	295000000	292000000	315000000	3.00667e+08	0.12	0.34	0.0457	-0.131
510	745	659	863	L8G2B2	VC83_09359	tr|L8G2B2|L8G2B2_PSED2	64 kDa	23	1	453000000	297000000	404000000	3.84667e+08	406000000	393000000	613000000	4.70667e+08	374000000	259000000	280000000	3.04333e+08	0.24	0.36	-0.526	0.0083
511	837	1111	862	L8G0K9	VC83_04276	tr|L8G0K9|L8G0K9_PSED2	61 kDa	23	1	408000000	313000000	253000000	3.24667e+08	211000000	260000000	136000000	2.02333e+08	366000000	288000000	263000000	3.05667e+08	0.78	0.11	-0.12	-0.57
512	1039	921	1170	L8FVZ3	VC83_00021	tr|L8FVZ3|L8FVZ3_PSED2	76 kDa	23	1	227000000	163000000	293000000	2.27667e+08	262000000	234000000	343000000	2.79667e+08	216000000	161000000	194000000	1.90333e+08	0.45	0.34	-0.23	0.207
513	806	848	783	L8G002	VC83_01569	tr|L8G002|L8G002_PSED2	63 kDa	23	1	315000000	378000000	346000000	3.46333e+08	367000000	328000000	258000000	3.17667e+08	335000000	390000000	350000000	3.58333e+08	0.62	0.47	0.0188	-0.0765
514	589	1075	691	L8FMV3	VC83_07183	tr|L8FMV3|L8FMV3_PSED2	79 kDa	23	1	853000000	461000000	306000000	540000000	156000000	368000000	120000000	2.14667e+08	698000000	348000000	257000000	4.34333e+08	0.63	0.1	-0.404	-1.57
515	1429	876	1322	L8FL91	VC83_00928	tr|L8FL91|L8FL91_PSED2	43 kDa	23	0.91	105000000	123000000	180000000	136000000	255000000	222000000	436000000	3.04333e+08	112000000	143000000	205000000	1.53333e+08	0.66	0.04	0.212	1.05
516	898	552	825	L8GAV3	VC83_01158	tr|L8GAV3|L8GAV3_PSED2	62 kDa	23	1	202000000	302000000	370000000	2.91333e+08	652000000	472000000	697000000	607000000	238000000	344000000	413000000	3.31667e+08	0.61	0.025	0.185	1.11
517	1733	2054	1844	L8FU77	VC83_01958	tr|L8FU77|L8FU77_PSED2	118 kDa	23	1	117000000	75600000	93300000	95300000	42600000	45400000	88900000	5.89667e+07	104000000	70000000	74100000	82700000	0.47	0.12	-0.332	-1.04
518	993	1386	1293	L8FSQ0	VC83_00827	tr|L8FSQ0|L8FSQ0_PSED2	78 kDa	23	1	219000000	233000000	287000000	2.46333e+08	121000000	119000000	184000000	1.41333e+08	140000000	163000000	175000000	1.59333e+08	0.015	0.026	-0.517	-0.943
519	325	545	350	L8FPJ5	VC83_04283	tr|L8FPJ5|L8FPJ5_PSED2	36 kDa	23	1	1140000000	1090000000	1030000000	1.08667e+09	684000000	651000000	517000000	6.17333e+08	939000000	1180000000	1020000000	1.04633e+09	0.61	0.0033	-0.0982	-0.748
520	451	62	113	L8G4Z9	VC83_08102	tr|L8G4Z9|L8G4Z9_PSED2	56 kDa	23	1	957000000	668000000	547000000	724000000	6880000000	7230000000	3300000000	5.80333e+09	5080000000	2900000000	2840000000	3.60667e+09	0.0032	0.0025	2.12	3.37
521	1431	1694	1423	L8G562	VC83_01086	tr|L8G562|L8G562_PSED2	93 kDa	23	1	168000000	119000000	120000000	1.35667e+08	81300000	97100000	110000000	9.61333e+07	150000000	129000000	129000000	136000000	0.94	0.075	0.0976	-0.309
522	1578	1354	1605	L8FVY9	VC83_05075	tr|L8FVY9|L8FVY9_PSED2	53 kDa	23	1	72300000	115000000	152000000	113100000	167000000	143000000	131000000	147000000	66300000	132000000	135000000	111100000	0.95	0.25	0.201	0.317
523	1135	1085	1208	L8G355	VC83_06983	tr|L8G355|L8G355_PSED2	69 kDa	23	1	168000000	191000000	239000000	1.99333e+08	234000000	209000000	189000000	2.10667e+08	157000000	177000000	208000000	1.80667e+08	0.5	0.64	-0.11	0.127
524	1124	432	1077	L8FLD1	VC83_00971	tr|L8FLD1|L8FLD1_PSED2	49 kDa	23	1	117000000	133000000	360000000	2.03333e+08	410000000	281000000	1770000000	8.20333e+08	132000000	172000000	358000000	2.20667e+08	0.8	0.15	0.373	1.62
525	1966	2352	2104	L8GA27	VC83_07231	tr|L8GA27|L8GA27_PSED2	142 kDa	23	1	64200000	75900000	68200000	6.94333e+07	45200000	39600000	37100000	4.06333e+07	52500000	64600000	57500000	58200000	0.083	0.0021	-0.247	-0.784
526	478	690	511	L8FRM8	VC83_03442	tr|L8FRM8|L8FRM8_PSED2	45 kDa	23	0.96	796000000	717000000	533000000	682000000	479000000	533000000	298000000	4.36667e+08	803000000	641000000	512000000	652000000	0.8	0.099	-0.161	-0.581
527	224	248	219	L8G649	VC83_07398	tr|L8G649|L8G649_PSED2	43 kDa	23	1	1260000000	1590000000	2120000000	1.65667e+09	1420000000	1260000000	1780000000	1.48667e+09	1350000000	1920000000	1900000000	1.72333e+09	0.81	0.62	0.256	-0.161
528	955	1003	956	L8G7G0	VC83_00755	tr|L8G7G0|L8G7G0_PSED2	80 kDa	23	1	328000000	215000000	248000000	2.63667e+08	188000000	207000000	320000000	2.38333e+08	316000000	242000000	250000000	2.69333e+08	0.85	0.61	0.0145	-0.261
529	578	391	517	L8FX98	VC83_01680	tr|L8FX98|L8FX98_PSED2	55 kDa	23	1	438000000	473000000	738000000	5.49667e+08	974000000	877000000	977000000	9.42667e+08	477000000	626000000	824000000	6.42333e+08	0.52	0.027	0.404	1.04
530	549	522	653	L8G278	VC83_07874	tr|L8G278|L8G278_PSED2	50 kDa	23	1	725000000	446000000	584000000	585000000	606000000	524000000	820000000	650000000	536000000	418000000	464000000	4.72667e+08	0.28	0.61	-0.333	0.053
531	1811	1514	1620	L8FNP7	VC83_08839	tr|L8FNP7|L8FNP7_PSED2	81 kDa	23	1	102000000	68500000	82300000	8.42667e+07	81600000	79100000	202000000	120900000	119000000	100000000	109000000	1.09333e+08	0.1	0.46	0.398	-0.0133
532	950	760	853	A0A177A2C1	VC83_06815	tr|A0A177A2C1|A0A177A2C1_9PEZI	39 kDa	23	1	148000000	298000000	353000000	2.66333e+08	405000000	315000000	423000000	381000000	168000000	372000000	399000000	313000000	0.7	0.21	0.318	0.443
533	542	695	495	L8G6N4	VC83_05853	tr|L8G6N4|L8G6N4_PSED2	57 kDa	23	1	592000000	593000000	586000000	5.90333e+08	441000000	495000000	355000000	4.30333e+08	690000000	655000000	697000000	6.80667e+08	0.0018	0.029	0.222	-0.424
534	1418	405	1340	L8GB08	VC83_04613	tr|L8GB08|L8GB08_PSED2	54 kDa	23	1	107000000	86800000	223000000	1.38933e+08	513000000	426000000	1670000000	8.69667e+08	96100000	122000000	234000000	150700000	0.82	0.029	0.187	2.26
535	430	292	424	L8GA51	VC83_01177	tr|L8GA51|L8GA51_PSED2	45 kDa	23	1	526000000	874000000	954000000	7.84667e+08	1450000000	1410000000	964000000	1.27467e+09	753000000	917000000	783000000	8.17667e+08	0.74	0.092	-0.158	0.687
536	476	408	564	L8G418	VC83_02597	tr|L8G418|L8G418_PSED2	44 kDa	23	1	693000000	685000000	681000000	6.86333e+08	984000000	816000000	774000000	858000000	597000000	545000000	557000000	5.66333e+08	0.0023	0.04	-0.298	0.254
537	2004	1597	1967	L8GA63	VC83_01162	tr|L8GA63|L8GA63_PSED2	83 kDa	23	1	51400000	54300000	89500000	6.50667e+07	105000000	87200000	135000000	1.09067e+08	43300000	67800000	100000000	7.03667e+07	0.87	0.07	0.322	0.951
538	2521	2766	2653	L8FNE2	VC83_02524	tr|L8FNE2|L8FNE2_PSED2	118 kDa	23	1	24700000	36300000	37500000	3.28333e+07	27200000	22300000	18800000	2.27667e+07	17700000	33200000	31300000	27400000	0.45	0.1	-0.212	-0.702
539	260	362	251	L8FW06	VC83_04849	tr|L8FW06|L8FW06_PSED2	41 kDa	23	1	1180000000	1650000000	1450000000	1.42667e+09	1170000000	1010000000	882000000	1.02067e+09	1320000000	1680000000	1520000000	1.50667e+09	0.63	0.061	0.0687	-0.518
540	131	58	126	L8FPH1	VC83_02633	tr|L8FPH1|L8FPH1_PSED2	34 kDa	23	1	2900000000	2270000000	3150000000	2.77333e+09	3950000000	3900000000	10100000000	5.98333e+09	2950000000	2920000000	3440000000	3.10333e+09	0.35	0.11	0.0231	0.447
541	1598	1740	1670	A0A176ZZ43	VC83_09062	tr|A0A176ZZ43|A0A176ZZ43_9PEZI	112 kDa	23	1	162000000	95900000	73900000	110600000	101000000	102000000	72800000	9.19333e+07	120000000	90900000	94200000	101700000	0.89	0.61	-0.0251	0.0717
542	1927	2101	1986	L8GBU5	VC83_08342	tr|L8GBU5|L8GBU5_PSED2	104 kDa	23	1	69600000	70000000	79500000	7.30333e+07	62300000	53300000	51400000	5.56667e+07	67400000	65200000	73500000	68700000	0.34	0.02	-0.0561	-0.394
543	173	234	184	L8FMM2	VC83_00949	tr|L8FMM2|L8FMM2_PSED2	39 kDa	23	1	2340000000	2050000000	1920000000	2.10333e+09	1640000000	1920000000	1150000000	1570000000	2410000000	2100000000	1890000000	2.13333e+09	0.89	0.13	0.0406	-0.322
544	431	384	570	L8FV13	VC83_06907	tr|L8FV13|L8FV13_PSED2	44 kDa	23	0.96	483000000	729000000	1130000000	7.80667e+08	1030000000	865000000	1020000000	9.71667e+08	281000000	577000000	824000000	5.60667e+08	0.41	0.34	-0.339	0.482
545	136	83	110	L8FX91	VC83_00186	tr|L8FX91|L8FX91_PSED2	79 kDa	23	1	2350000000	2610000000	3130000000	2.69667e+09	4270000000	5370000000	4060000000	4.56667e+09	4410000000	3250000000	3350000000	3670000000	0.076	0.012	0.358	0.709
546	1157	1024	988	L8GAS0	VC83_06395	tr|L8GAS0|L8GAS0_PSED2	42 kDa	23	1	188000000	210000000	185000000	1.94333e+08	247000000	273000000	174000000	2.31333e+08	324000000	240000000	196000000	2.53333e+08	0.18	0.34	0.357	0.395
547	975	808	896	L8FRB1	VC83_03395	tr|L8FRB1|L8FRB1_PSED2	54 kDa	23	1	261000000	242000000	259000000	254000000	293000000	325000000	420000000	346000000	346000000	267000000	261000000	2.91333e+08	0.24	0.053	0.0415	0.326
548	334	188	313	L8G2Q4	VC83_02087	tr|L8G2Q4|L8G2Q4_PSED2	41 kDa	23	1	493000000	1210000000	1430000000	1.04433e+09	2240000000	1500000000	2030000000	1.92333e+09	743000000	1420000000	1350000000	1171000000	0.69	0.12	0.153	0.745
549	164	43	132	L8FYQ2	VC83_08583	tr|L8FYQ2|L8FYQ2_PSED2	30 kDa	23	1	1640000000	1650000000	3580000000	2290000000	5180000000	4990000000	11300000000	7.15667e+09	2200000000	2610000000	4200000000	3.00333e+09	0.4	0.038	0.664	1.65
550	104	100	116	L8FZH0	#N/A	tr|L8FZH0|L8FZH0_PSED2	29 kDa	23	1	2030000000	3420000000	4900000000	3450000000	3870000000	3230000000	3940000000	3680000000	2310000000	3550000000	4780000000	3.54667e+09	0.9	0.66	0.0535	0.18
551	1638	2005	1644	L8GDU0	VC83_05463	tr|L8GDU0|L8GDU0_PSED2	95 kDa	22	1	109000000	112000000	95100000	1.05367e+08	69900000	66400000	53800000	6.33667e+07	115000000	98900000	102000000	105300000	1	0.0057	-0.0904	-0.715
552	198	325	155	L8FLE8	VC83_00988	tr|L8FLE8|L8FLE8_PSED2	35 kDa	22	1	1630000000	1990000000	1920000000	1.84667e+09	1260000000	1140000000	1080000000	1160000000	1920000000	2900000000	2750000000	2.52333e+09	0.11	0.0036	0.514	-0.76
553	473	598	559	L8G105	VC83_07679	tr|L8G105|L8G105_PSED2	61 kDa	22	1	545000000	854000000	677000000	692000000	616000000	588000000	417000000	5.40333e+08	574000000	606000000	533000000	571000000	0.26	0.24	-0.237	-0.203
554	1871	1443	1884	L8FW19	VC83_04865	tr|L8FW19|L8FW19_PSED2	69 kDa	22	1	81800000	72300000	80200000	78100000	104000000	86600000	200000000	130200000	87000000	70200000	81300000	79500000	0.84	0.16	0.0212	0.371
555	1453	1861	1438	L8FPM9	VC83_03052	tr|L8FPM9|L8FPM9_PSED2	57 kDa	22	1	105000000	122000000	169000000	132000000	84400000	80100000	67700000	77400000	96300000	154000000	149000000	133100000	0.97	0.028	0.29	-0.608
556	1158	1476	1203	L8G454	VC83_05199	tr|L8G454|L8G454_PSED2	170 kDa	22	1	230000000	184000000	169000000	1.94333e+08	126000000	147000000	105000000	126000000	214000000	177000000	157000000	1.82667e+08	0.66	0.031	-0.0507	-0.543
557	1768	1656	1868	L8G547	VC83_01104	tr|L8G547|L8G547_PSED2	97 kDa	22	1	93500000	92200000	87400000	9.10333e+07	112000000	111000000	80300000	101100000	86300000	79100000	76500000	8.06333e+07	0.042	0.45	-0.221	0.266
558	348	454	401	L8FWC1	VC83_05640	tr|L8FWC1|L8FWC1_PSED2	60 kDa	22	1	888000000	1120000000	962000000	990000000	864000000	784000000	626000000	758000000	690000000	1030000000	938000000	886000000	0.44	0.081	-0.0361	-0.294
559	1207	1682	1410	L8FTQ3	VC83_05548	tr|L8FTQ3|L8FTQ3_PSED2	91 kDa	22	1	239000000	155000000	148000000	1.80667e+08	92700000	126000000	75800000	9.81667e+07	171000000	116000000	127000000	138000000	0.25	0.047	-0.289	-0.738
560	1411	1185	1262	L8FV71	VC83_05710	tr|L8FV71|L8FV71_PSED2	63 kDa	22	1	181000000	139000000	100000000	140000000	197000000	215000000	130000000	1.80667e+08	201000000	168000000	129000000	166000000	0.44	0.32	0.273	0.498
561	384	225	416	L8FS61	VC83_08854	tr|L8FS61|L8FS61_PSED2	62 kDa	22	1	472000000	1020000000	1240000000	9.10667e+08	1880000000	1410000000	1630000000	1640000000	531000000	954000000	1040000000	8.41667e+08	0.91	0.097	-0.0914	0.685
562	234	358	245	L8FS95	VC83_00278	tr|L8FS95|L8FS95_PSED2	33 kDa	22	1	1730000000	1590000000	1400000000	1.57333e+09	1080000000	1210000000	806000000	1032000000	1630000000	1490000000	1450000000	1.52333e+09	0.69	0.032	-0.0944	-0.564
563	1574	1182	1393	L8FM69	VC83_01456	tr|L8FM69|L8FM69_PSED2	83 kDa	22	1	144000000	85600000	111000000	1.13533e+08	159000000	114000000	274000000	1.82333e+08	139000000	120000000	163000000	1.40667e+08	0.26	0.22	0.331	0.519
564	1947	2001	1997	L8GDQ5	VC83_04621	tr|L8GDQ5|L8GDQ5_PSED2	89 kDa	22	1	82600000	63500000	67200000	71100000	49200000	49500000	92100000	63600000	73000000	61500000	67900000	6.74667e+07	0.64	0.54	0.0158	-0.442
565	2032	2240	2178	L8GBQ6	VC83_07615	tr|L8GBQ6|L8GBQ6_PSED2	138 kDa	22	1	62500000	65000000	59300000	6.22667e+07	50700000	50400000	39800000	4.69667e+07	44800000	57100000	50700000	5.08667e+07	0.05	0.027	-0.302	-0.309
566	1363	1610	1811	L8G5S6	VC83_06171	tr|L8G5S6|L8G5S6_PSED2	79 kDa	22	1	172000000	109000000	160000000	147000000	114000000	109000000	97100000	106700000	110000000	74300000	73900000	8.60667e+07	0.053	0.11	-1.11	-0.555
567	403	206	356	L8FP23	VC83_00828	tr|L8FP23|L8FP23_PSED2	47 kDa	22	1	504000000	901000000	1200000000	8.68333e+08	1850000000	1460000000	2000000000	1770000000	816000000	1030000000	1220000000	1022000000	0.5	0.049	0.194	1.04
568	664	542	569	L8FLL5	#N/A	tr|L8FLL5|L8FLL5_PSED2	51 kDa	22	1	396000000	442000000	539000000	459000000	636000000	591000000	645000000	624000000	528000000	579000000	578000000	5.61667e+08	0.092	0.029	0.388	0.525
569	618	289	634	L8FPB5	VC83_00831	tr|L8FPB5|L8FPB5_PSED2	50 kDa	22	0.95	320000000	474000000	760000000	518000000	1160000000	872000000	1840000000	1.29067e+09	243000000	492000000	753000000	496000000	0.85	0.049	0.0543	1.29
570	1467	1573	1464	L8FTT1	VC83_03456	tr|L8FTT1|L8FTT1_PSED2	84 kDa	22	1	139000000	116000000	136000000	1.30333e+08	120000000	114000000	102000000	112000000	137000000	120000000	133000000	130000000	0.97	0.12	-0.0374	-0.258
571	775	635	788	L8G0J9	VC83_04204	tr|L8G0J9|L8G0J9_PSED2	64 kDa	22	1	380000000	279000000	432000000	3.63667e+08	435000000	434000000	607000000	492000000	316000000	319000000	434000000	3.56333e+08	0.93	0.15	-0.253	0.195
572	790	573	1017	L8G8Z9	VC83_06256	tr|L8G8Z9|L8G8Z9_PSED2	65 kDa	22	0.95	258000000	310000000	497000000	355000000	615000000	535000000	580000000	5.76667e+08	178000000	235000000	313000000	242000000	0.22	0.058	-0.398	0.905
573	458	595	434	L8G7Z9	VC83_02717	tr|L8G7Z9|L8G7Z9_PSED2	134 kDa	22	1	546000000	752000000	840000000	7.12667e+08	602000000	588000000	453000000	5.47667e+08	847000000	762000000	790000000	7.99667e+08	0.38	0.18	0.07	-0.356
574	1185	847	958	L8G3F8	VC83_01588	tr|L8G3F8|L8G3F8_PSED2	74 kDa	22	1	235000000	174000000	146000000	185000000	199000000	213000000	543000000	3.18333e+08	283000000	234000000	283000000	2.66667e+08	0.067	0.27	0.702	0.295
575	1794	1892	1902	L8FTA6	VC83_04747	tr|L8FTA6|L8FTA6_PSED2	48 kDa	22	1	79000000	94600000	88800000	8.74667e+07	76800000	76200000	69100000	7.40333e+07	66700000	81500000	84600000	77600000	0.25	0.058	-0.124	-0.22
576	156	231	187	L8GBI2	VC83_06405	tr|L8GBI2|L8GBI2_PSED2	39 kDa	22	1	3180000000	2100000000	1910000000	2.39667e+09	1740000000	1910000000	1170000000	1.60667e+09	2380000000	2110000000	1760000000	2.08333e+09	0.53	0.14	0.00721	-0.274
577	1125	1110	1151	L8GCW5	VC83_07242	tr|L8GCW5|L8GCW5_PSED2	103 kDa	22	1	255000000	167000000	188000000	2.03333e+08	148000000	154000000	306000000	2.02667e+08	224000000	181000000	184000000	1.96333e+08	0.87	0.86	-0.0338	-0.294
578	409	326	417	L8GCD8	VC83_04809	tr|L8GCD8|L8GCD8_PSED2	45 kDa	22	0.95	875000000	687000000	988000000	850000000	866000000	818000000	1790000000	1158000000	786000000	792000000	943000000	8.40333e+08	0.97	0.41	-0.145	-0.0153
579	583	323	432	L8G461	VC83_00084	tr|L8G461|L8G461_PSED2	38 kDa	22	1	585000000	462000000	594000000	547000000	929000000	863000000	1710000000	1.16733e+09	973000000	712000000	742000000	809000000	0.038	0.037	0.344	0.668
580	1828	1517	1839	L8FUC1	#N/A	tr|L8FUC1|L8FUC1_PSED2	57 kDa	22	1	59700000	80600000	107000000	8.24333e+07	124000000	128000000	108000000	120000000	72700000	85100000	91000000	8.29333e+07	0.88	0.087	0.0771	0.623
581	110	63	99	L8GDK5	VC83_03019	tr|L8GDK5|L8GDK5_PSED2	30 kDa	22	1	2480000000	3530000000	3950000000	3320000000	6490000000	6280000000	4470000000	5.74667e+09	3750000000	4530000000	4230000000	4170000000	0.18	0.039	0.262	0.829
582	1165	1712	1294	L8FLQ0	#N/A	tr|L8FLQ0|L8FLQ0_PSED2 (+1)		22	1	188000000	211000000	174000000	191000000	99600000	104000000	79000000	94200000	143000000	176000000	159000000	1.59333e+08	0.087	0.0023	-0.245	-0.916
583	123	101	165	L8FZG6	VC83_04876	tr|L8FZG6|L8FZG6_PSED2	27 kDa	22	1	2030000000	3510000000	3760000000	3100000000	4070000000	3920000000	3040000000	3.67667e+09	2030000000	2700000000	2540000000	2.42333e+09	0.37	0.41	-0.463	0.161
584	349	211	302	L8G1U4	VC83_01928	tr|L8G1U4|L8G1U4_PSED2	45 kDa	22	1	407000000	1170000000	1390000000	989000000	1700000000	1340000000	2140000000	1.72667e+09	616000000	1490000000	1510000000	1.20533e+09	0.64	0.18	0.348	0.538
585	2099	2138	2076	L8FQK8	VC83_04475	tr|L8FQK8|L8FQK8_PSED2	136 kDa	22	1	84100000	46100000	41400000	57200000	51700000	58600000	48600000	5.29667e+07	70100000	53600000	56600000	60100000	0.71	0.91	0.297	0.167
586	1829	2079	2072	L8G504	VC83_08046	tr|L8G504|L8G504_PSED2	241 kDa	22	1	133000000	66900000	46800000	8.22333e+07	47900000	64900000	58300000	5.70333e+07	74000000	52600000	54200000	6.02667e+07	0.52	0.43	-0.305	-0.199
587	915	933	1041	L8G1V7	VC83_08189	tr|L8G1V7|L8G1V7_PSED2	36 kDa	22	0.95	219000000	297000000	328000000	2.81333e+08	313000000	265000000	239000000	2.72333e+08	155000000	261000000	282000000	2.32667e+08	0.4	0.88	-0.189	-0.166
588	1168	1187	1253	L8FUF2	VC83_01695	tr|L8FUF2|L8FUF2_PSED2	89 kDa	22	1	149000000	198000000	224000000	1.90333e+08	182000000	182000000	177000000	1.80333e+08	148000000	175000000	182000000	1.68333e+08	0.45	0.75	-0.178	-0.122
589	314	305	340	L8G1H8	VC83_06784	tr|L8G1H8|L8G1H8_PSED2	44 kDa	22	1	818000000	1230000000	1370000000	1.13933e+09	1220000000	1130000000	1320000000	1.22333e+09	682000000	1260000000	1280000000	1074000000	0.79	0.59	0.0416	-0.00402
590	2605	1104	1740	L8G4Y4	VC83_08076	tr|L8G4Y4|L8G4Y4_PSED2	60 kDa	22	1	30600000	25400000	33500000	2.98333e+07	139000000	159000000	314000000	204000000	94300000	97400000	91200000	94300000	0.00016	0.0022	1.62	2.38
591	994	463	864	L8G7C1	VC83_00254	tr|L8G7C1|L8G7C1_PSED2	50 kDa	22	1	291000000	237000000	211000000	2.46333e+08	843000000	660000000	734000000	7.45667e+08	405000000	244000000	263000000	304000000	0.35	0.00069	0.15	1.63
592	320	509	324	L8FP96	VC83_06463	tr|L8FP96|L8FP96_PSED2	55 kDa	22	1	1460000000	1070000000	788000000	1106000000	717000000	844000000	439000000	6.66667e+08	1570000000	1020000000	827000000	1139000000	0.94	0.13	-0.0757	-0.583
593	2026	2160	2033	L8G1N3	VC83_07553	tr|L8G1N3|L8G1N3_PSED2	124 kDa	22	1	53900000	66600000	67400000	6.26333e+07	42700000	48500000	64100000	5.17667e+07	65000000	62200000	62800000	6.33333e+07	0.83	0.23	-0.0837	-0.456
594	666	766	619	L8FLS5	VC83_03951	tr|L8FLS5|L8FLS5_PSED2	59 kDa	22	1	281000000	468000000	622000000	457000000	391000000	304000000	436000000	377000000	223000000	599000000	700000000	5.07333e+08	0.92	0.58	0.356	-0.26
595	2552	2694	2551	L8G4T5	VC83_08361	tr|L8G4T5|L8G4T5_PSED2	90 kDa	22	1	23000000	33000000	39400000	31800000	27600000	24400000	22100000	24700000	19900000	37400000	36700000	3.13333e+07	0.91	0.24	0.15	-0.436
596	7	2	11	L8FX16	VC83_03598	tr|L8FX16|L8FX16_PSED2	26 kDa	22	1	16600000000	15600000000	22000000000	1.80667e+10	31900000000	32900000000	37200000000	34000000000	16200000000	17500000000	22000000000	1.85667e+10	0.84	0.005	0.0768	0.986
597	654	977	728	L8G7R3	VC83_03841	tr|L8G7R3|L8G7R3_PSED2	61 kDa	22	1	603000000	451000000	363000000	4.72333e+08	262000000	300000000	193000000	2.51667e+08	446000000	374000000	353000000	391000000	0.35	0.034	-0.267	-0.78
598	1117	1444	1139	L8FPY5	VC83_00997	tr|L8FPY5|L8FPY5_PSED2	103 kDa	22	1	251000000	198000000	170000000	2.06333e+08	140000000	135000000	115000000	130000000	233000000	208000000	165000000	202000000	0.9	0.024	0.0725	-0.552
599	1233	1688	1453	L8G8H9	VC83_05813	tr|L8G8H9|L8G8H9_PSED2	68 kDa	22	1	232000000	174000000	115000000	1.73667e+08	98800000	131000000	62600000	9.74667e+07	191000000	112000000	89900000	1.30967e+08	0.39	0.12	-0.631	-0.815
600	1993	2103	2125	L8G6C1	VC83_03890	tr|L8G6C1|L8G6C1_PSED2	124 kDa	22	1	85000000	59900000	53400000	66100000	49900000	53900000	62900000	5.55667e+07	66200000	53100000	48900000	5.60667e+07	0.41	0.37	-0.175	-0.152
601	1838	2523	2213	L8G651	VC83_08914	tr|L8G651|L8G651_PSED2	132 kDa	21	1	102000000	59100000	83600000	8.15667e+07	21700000	25200000	47200000	3.13667e+07	57400000	44900000	42600000	48300000	0.051	0.026	-0.896	-1.73
602	625	483	573	L8FPI6	VC83_08283	tr|L8FPI6|L8FPI6_PSED2	28 kDa	21	1	409000000	538000000	586000000	511000000	826000000	654000000	649000000	7.09667e+08	404000000	610000000	660000000	558000000	0.7	0.068	0.182	0.281
603	1625	1356	1610	L8FW59	#N/A	tr|L8FW59|L8FW59_PSED2	197 kDa	21	1	128000000	101000000	92800000	1.07267e+08	153000000	141000000	146000000	1.46667e+08	143000000	98600000	89900000	110500000	0.92	0.032	-0.0332	0.533
604	210	272	220	L8G9I2	VC83_00555	tr|L8G9I2|L8G9I2_PSED2	46 kDa	21	1	1870000000	1770000000	1560000000	1.73333e+09	1530000000	1490000000	1080000000	1.36667e+09	1760000000	1670000000	1740000000	1.72333e+09	0.96	0.12	-0.0212	-0.25
605	523	249	486	L8GCF0	VC83_07919	tr|L8GCF0|L8GCF0_PSED2	45 kDa	21	1	604000000	445000000	803000000	6.17333e+08	1200000000	1010000000	2250000000	1.48667e+09	565000000	572000000	959000000	6.98667e+08	0.65	0.046	-0.0784	0.995
606	1298	1172	1386	L8FTT4	VC83_01944	tr|L8FTT4|L8FTT4_PSED2	61 kDa	21	1	160000000	141000000	173000000	158000000	185000000	157000000	211000000	1.84333e+08	119000000	140000000	167000000	142000000	0.39	0.22	-0.189	0.21
607	1569	1756	1680	L8FX81	VC83_04015	tr|L8FX81|L8FX81_PSED2	87 kDa	21	1	88100000	132000000	121000000	113700000	86200000	87900000	95400000	8.98333e+07	67200000	113000000	123000000	1.01067e+08	0.58	0.16	-0.0997	-0.457
608	1021	801	933	L8G6T8	VC83_04052	tr|L8G6T8|L8G6T8_PSED2	61 kDa	21	1	233000000	222000000	247000000	234000000	327000000	288000000	441000000	352000000	302000000	271000000	261000000	278000000	0.033	0.04	0.219	0.491
609	1607	613	1498	L8G1T1	VC83_00190	tr|L8G1T1|L8G1T1_PSED2	59 kDa	21	1	79800000	131000000	117000000	1.09267e+08	511000000	467000000	569000000	5.15667e+08	132000000	127000000	119000000	126000000	0.36	0.00063	0.113	2.12
610	870	992	806	L8FSM3	VC83_00663	tr|L8FSM3|L8FSM3_PSED2	56 kDa	21	1	368000000	290000000	260000000	306000000	240000000	264000000	221000000	2.41667e+08	388000000	330000000	317000000	345000000	0.34	0.12	0.188	-0.273
611	1069	1315	1047	L8FPL2	VC83_04304	tr|L8FPL2|L8FPL2_PSED2	65 kDa	21	1	243000000	216000000	200000000	2.19667e+08	168000000	194000000	100000000	154000000	248000000	219000000	226000000	231000000	0.49	0.13	0.0632	-0.365
612	118	123	131	L8FYK2	VC83_00166	tr|L8FYK2|L8FYK2_PSED2	26 kDa	21	1	3680000000	3270000000	2540000000	3.16333e+09	3370000000	3690000000	2010000000	3.02333e+09	3730000000	2880000000	2430000000	3.01333e+09	0.77	0.78	-0.181	0.0432
613	1284	1222	1218	L8FP39	VC83_01413	tr|L8FP39|L8FP39_PSED2	49 kDa	21	1	161000000	153000000	169000000	161000000	181000000	170000000	169000000	1.73333e+08	172000000	159000000	203000000	178000000	0.29	0.11	0.0917	0.0736
614	1760	1890	1712	L8G480	VC83_00059	tr|L8G480|L8G480_PSED2	71 kDa	21	1	73000000	105000000	96600000	9.15333e+07	68200000	74200000	80600000	7.43333e+07	110000000	95300000	88900000	9.80667e+07	0.57	0.17	-0.0196	-0.381
615	893	419	1123	L8G6N8	VC83_04641	tr|L8G6N8|L8G6N8_PSED2	43 kDa	21	1	180000000	230000000	471000000	2.93667e+08	875000000	716000000	934000000	8.41667e+08	149000000	200000000	267000000	2.05333e+08	0.42	0.019	-0.201	1.93
616	1582	1520	1292	L8G5K2	VC83_01377	tr|L8G5K2|L8G5K2_PSED2	103 kDa	21	1	102000000	123000000	113000000	1.12667e+08	131000000	125000000	103000000	1.19667e+08	174000000	159000000	146000000	1.59667e+08	0.0092	0.57	0.489	0.14
617	693	1510	888	L8GBV2	VC83_07561	tr|L8GBV2|L8GBV2_PSED2	43 kDa	21	1	596000000	403000000	276000000	425000000	125000000	165000000	74500000	121500000	427000000	259000000	207000000	2.97667e+08	0.32	0.018	-0.638	-1.69
618	221	167	231	L8GE23	VC83_00496	tr|L8GE23|L8GE23_PSED2	47 kDa	21	1	1330000000	1800000000	1900000000	1.67667e+09	1930000000	1930000000	2870000000	2.24333e+09	1650000000	1660000000	1660000000	1.65667e+09	0.98	0.17	-0.115	0.105
619	189	133	210	L8FS02	VC83_00279	tr|L8FS02|L8FS02_PSED2	61 kDa	21	1	2210000000	1820000000	1650000000	1.89333e+09	3290000000	2920000000	2190000000	2800000000	1550000000	1960000000	2040000000	1850000000	0.86	0.06	0.103	0.679
620	503	530	464	A0A177A1Z2	VC83_07432	tr|A0A177A1Z2|A0A177A1Z2_9PEZI	51 kDa	21	1	585000000	688000000	660000000	6.44333e+08	706000000	698000000	516000000	640000000	748000000	791000000	691000000	7.43333e+08	0.083	0.9	0.18	0.0804
621	892	694	989	L8G8S5	VC83_05425	tr|L8G8S5|L8G8S5_PSED2	100 kDa	21	1	245000000	334000000	303000000	294000000	523000000	467000000	302000000	4.30667e+08	263000000	269000000	228000000	2.53333e+08	0.25	0.13	-0.201	0.626
622	677	168	670	L8G8Q9	VC83_00271	tr|L8G8Q9|L8G8Q9_PSED2	64 kDa	21	1	385000000	410000000	538000000	4.44333e+08	2200000000	2420000000	2090000000	2.23667e+09	471000000	435000000	451000000	4.52333e+08	0.8	0.00013	0.136	2.42
623	1325	1658	1345	L8G1M8	VC83_03911	tr|L8G1M8|L8G1M8_PSED2	71 kDa	21	0.95	161000000	135000000	163000000	153000000	96200000	94300000	112000000	1.00833e+08	152000000	142000000	155000000	1.49667e+08	0.79	0.0069	-0.0839	-0.747
624	2327	2448	2412	L8G9Z4	VC83_06233	tr|L8G9Z4|L8G9Z4_PSED2	112 kDa	21	1	50400000	30500000	46300000	42400000	35700000	28300000	42500000	35500000	41900000	30400000	40500000	37600000	0.6	0.44	-0.194	-0.377
625	1241	1166	1257	L8G464	VC83_04910	tr|L8G464|L8G464_PSED2	68 kDa	21	1	110000000	192000000	216000000	1.72667e+08	185000000	175000000	197000000	1.85667e+08	138000000	182000000	181000000	167000000	0.99	0.63	-0.0841	-0.0558
626	1195	903	1216	L8GCM9	VC83_00533	tr|L8GCM9|L8GCM9_PSED2	74 kDa	21	1	163000000	158000000	228000000	183000000	267000000	234000000	376000000	2.92333e+08	138000000	159000000	238000000	1.78333e+08	0.86	0.066	-0.0356	0.706
627	665	551	549	L8G3W4	VC83_01056	tr|L8G3W4|L8G3W4_PSED2	49 kDa	21	1	338000000	540000000	496000000	458000000	686000000	572000000	568000000	6.08667e+08	467000000	649000000	644000000	5.86667e+08	0.23	0.13	0.374	0.204
628	2014	1598	2006	L8G2P0	VC83_07509	tr|L8G2P0|L8G2P0_PSED2	66 kDa	21	1	49800000	66300000	76100000	6.40667e+07	120000000	102000000	105000000	109000000	35800000	78500000	84700000	6.63333e+07	0.96	0.015	0.242	0.666
629	1458	38	1241	L8FXH8	VC83_01837	tr|L8FXH8|L8FXH8_PSED2	28 kDa	21	1	71500000	215000000	107000000	1.31167e+08	7730000000	6770000000	8830000000	7.77667e+09	155000000	170000000	189000000	1.71333e+08	0.32	0.00023	0.672	6.18
630	2352	2556	2430	L8FWP3	VC83_02780	tr|L8FWP3|L8FWP3_PSED2	131 kDa	21	1	52700000	38000000	32600000	41100000	30300000	38900000	21300000	3.01667e+07	42400000	33400000	34900000	36900000	0.59	0.23	-0.125	-0.327
631	1550	2114	1582	L8G4G2	VC83_02599	tr|L8G4G2|L8G4G2_PSED2	120 kDa	21	0.95	113000000	121000000	115000000	1.16333e+08	61300000	60000000	41500000	5.42667e+07	118000000	116000000	106000000	1.13333e+08	0.53	0.0037	0.0032	-0.942
632	702	797	812	L8FQQ3	VC83_00803	tr|L8FQQ3|L8FQQ3_PSED2	48 kDa	21	1	343000000	408000000	504000000	4.18333e+08	373000000	402000000	288000000	3.54333e+08	350000000	341000000	331000000	3.40667e+08	0.16	0.33	-0.258	-0.131
633	910	1034	1199	L8FVZ8	VC83_00026	tr|L8FVZ8|L8FVZ8_PSED2	57 kDa	21	1	267000000	284000000	304000000	285000000	257000000	235000000	192000000	228000000	155000000	205000000	190000000	1.83333e+08	0.0079	0.072	-0.583	-0.275
634	556	943	584	L8FQ63	VC83_04081	tr|L8FQ63|L8FQ63_PSED2	97 kDa	21	1	678000000	607000000	436000000	5.73667e+08	272000000	353000000	178000000	2.67667e+08	644000000	520000000	467000000	5.43667e+08	0.79	0.031	-0.224	-1.16
635	54	34	60	L8FUJ5	VC83_04155	tr|L8FUJ5|L8FUJ5_PSED2	26 kDa	21	1	6090000000	6310000000	6390000000	6.26333e+09	9330000000	10100000000	6490000000	8640000000	7010000000	6470000000	6100000000	6.52667e+09	0.4	0.09	0.0374	0.565
636	249	111	234	L8FTB3	VC83_00236	tr|L8FTB3|L8FTB3_PSED2	52 kDa	21	0.95	1250000000	1340000000	1900000000	1.49667e+09	3580000000	3250000000	3130000000	3320000000	1320000000	1640000000	1970000000	1.64333e+09	0.6	0.0039	0.288	1.28
637	2010	1370	1964	L8FWV7	VC83_03608	tr|L8FWV7|L8FWV7_PSED2	117 kDa	21	1	57300000	53300000	82500000	6.43667e+07	125000000	124000000	182000000	1.43667e+08	65000000	63100000	83100000	70400000	0.56	0.012	0.183	1.13
638	92	269	105	L8G3J4	VC83_01362	tr|L8G3J4|L8G3J4_PSED2	42 kDa	21	1	6540000000	3160000000	2150000000	3950000000	1270000000	1980000000	868000000	1.37267e+09	5360000000	3540000000	2780000000	3.89333e+09	0.89	0.067	0.161	-1.32
639	1680	1465	1598	L8FVD8	VC83_03650	tr|L8FVD8|L8FVD8_PSED2	82 kDa	21	1	110000000	95200000	97300000	1.00833e+08	141000000	140000000	102000000	1.27667e+08	111000000	115000000	109000000	1.11667e+08	0.1	0.13	0.193	0.521
640	1755	2442	1907	L8FS97	VC83_08891	tr|L8FS97|L8FS97_PSED2	140 kDa	21	1	84400000	95700000	96800000	92300000	40300000	30400000	36300000	3.56667e+07	58600000	94200000	78200000	77000000	0.24	0.00052	-0.29	-1.4
641	1948	1939	1952	L8G950	VC83_01171	tr|L8G950|L8G950_PSED2	117 kDa	21	1	106000000	58100000	48900000	71000000	55000000	78200000	71700000	68300000	106000000	54100000	55700000	7.19333e+07	0.96	0.98	-0.0604	0.303
642	1501	1535	1545	L8FTN1	VC83_04701	tr|L8FTN1|L8FTN1_PSED2	65 kDa	21	1	170000000	115000000	88200000	124400000	117000000	155000000	81100000	117700000	149000000	111000000	94200000	1.18067e+08	0.89	0.86	-0.0531	0.0281
643	55	47	43	L8G927	VC83_05743	tr|L8G927|L8G927_PSED2	34 kDa	21	1	3660000000	7500000000	7510000000	6.22333e+09	7280000000	6500000000	6870000000	6.88333e+09	5990000000	9140000000	9080000000	8070000000	0.35	0.57	0.275	-0.128
644	2222	3033	2098	L8G0V6	VC83_03488	tr|L8G0V6|L8G0V6_PSED2	81 kDa	21	1	58700000	46500000	38900000	4.80333e+07	13300000	11200000	22000000	15500000	48200000	60800000	66800000	58600000	0.26	0.0078	0.386	-1.81
645	1312	1169	1076	L8G4M7	VC83_04526	tr|L8G4M7|L8G4M7_PSED2	64 kDa	21	0.95	176000000	143000000	147000000	1.55333e+08	155000000	150000000	250000000	185000000	280000000	194000000	189000000	221000000	0.075	0.44	0.399	0.0741
646	1916	2703	1998	L8FTV8	VC83_05677	tr|L8FTV8|L8FTV8_PSED2	101 kDa	21	1	114000000	56400000	51500000	7.39667e+07	22600000	26700000	24300000	2.45333e+07	90900000	57700000	53700000	6.74333e+07	0.87	0.015	0.0322	-1.22
647	1510	1474	1327	L8G0U2	VC83_05198	tr|L8G0U2|L8G0U2_PSED2	59 kDa	21	1	141000000	124000000	105000000	1.23333e+08	130000000	126000000	124000000	1.26667e+08	175000000	138000000	144000000	1.52333e+08	0.13	0.73	0.216	0.0212
648	2070	2073	2038	L8G3T2	VC83_06169	tr|L8G3T2|L8G3T2_PSED2	86 kDa	21	1	81800000	47000000	49100000	59300000	47600000	56900000	67900000	5.74667e+07	81600000	52500000	55000000	6.30333e+07	0.76	0.97	0.165	0.214
649	1687	2109	1820	L8GB34	VC83_01872	tr|L8GB34|L8GB34_PSED2	133 kDa	21	1	104000000	105000000	90700000	99900000	52700000	59700000	52100000	5.48333e+07	95600000	78900000	78700000	84400000	0.1	0.00073	-0.401	-0.985
650	1595	2025	1709	L8FQT5	VC83_02659	tr|L8FQT5|L8FQT5_PSED2	71 kDa	21	1	126000000	110000000	96600000	1.10867e+08	66200000	67400000	50800000	6.14667e+07	93100000	101000000	101000000	9.83667e+07	0.24	0.0076	-0.125	-0.736
651	1990	2587	2077	L8G9W5	VC83_01727	tr|L8G9W5|L8G9W5_PSED2	440 kDa	21	1	88700000	65300000	45200000	66400000	29400000	35500000	20300000	28400000	75900000	58200000	45800000	5.99667e+07	0.74	0.03	-0.165	-1.15
652	133	110	133	L8FWZ3	#N/A	tr|L8FWZ3|L8FWZ3_PSED2	36 kDa	21	1	1560000000	3220000000	3410000000	2730000000	3710000000	3490000000	2910000000	3370000000	2610000000	3310000000	2960000000	2960000000	0.63	0.37	-0.122	0.115
653	2783	2890	2780	L8GB98	VC83_04337	tr|L8GB98|L8GB98_PSED2	147 kDa	21	0.95	27900000	18900000	23000000	2.32667e+07	15000000	14900000	26700000	1.88667e+07	26700000	20700000	21800000	2.30667e+07	0.99	0.35	-0.0765	-0.619
654	2283	2132	2343	L8G5H6	VC83_00088	tr|L8G5H6|L8G5H6_PSED2	133 kDa	21	1	34700000	47400000	52600000	44900000	59200000	50800000	50000000	5.33333e+07	34300000	42200000	43900000	4.01333e+07	0.52	0.25	-0.166	0.101
655	1922	2140	2236	L8GBB4	VC83_04313	tr|L8GBB4|L8GBB4_PSED2	107 kDa	21	1	76700000	61900000	81100000	7.32333e+07	50500000	52300000	56000000	5.29333e+07	52000000	42600000	45900000	4.68333e+07	0.012	0.022	-0.739	-0.553
656	77	104	92	L8GF05	VC83_00116	tr|L8GF05|L8GF05_PSED2	54 kDa	21	1	3990000000	3870000000	6900000000	4920000000	3440000000	4170000000	3070000000	3560000000	3970000000	4130000000	4770000000	4290000000	0.63	0.23	0.0496	-0.215
657	1965	2234	2075	L8FX85	VC83_04012	tr|L8FX85|L8FX85_PSED2	86 kDa	21	1	77300000	70100000	61200000	6.95333e+07	50500000	46500000	44700000	4.72333e+07	60700000	63100000	56700000	6.01667e+07	0.13	0.0073	-0.209	-0.591
658	979	1041	895	L8G7W3	VC83_05966	tr|L8G7W3|L8G7W3_PSED2	50 kDa	20	1	261000000	221000000	275000000	2.52333e+08	219000000	204000000	256000000	2.26333e+08	294000000	252000000	330000000	292000000	0.24	0.31	0.17	-0.257
659	393	476	422	L8FYP3	VC83_01516	tr|L8FYP3|L8FYP3_PSED2	44 kDa	20	1	930000000	808000000	934000000	8.90667e+08	698000000	778000000	684000000	720000000	769000000	822000000	894000000	8.28333e+08	0.33	0.027	-0.178	-0.414
660	480	397	542	L8G209	VC83_02407	tr|L8G209|L8G209_PSED2	38 kDa	20	1	405000000	625000000	1000000000	6.76667e+08	1010000000	833000000	884000000	909000000	374000000	605000000	817000000	5.98667e+08	0.78	0.25	-0.0477	0.501
661	270	426	263	L8FU98	VC83_08639	tr|L8FU98|L8FU98_PSED2	77 kDa	20	1	1520000000	1240000000	1350000000	1370000000	858000000	882000000	739000000	8.26333e+08	1260000000	1570000000	1380000000	1.40333e+09	0.82	0.0033	0.033	-0.651
662	274	94	409	L8FVB3	#N/A	tr|L8FVB3|L8FVB3_PSED2	42 kDa	20	1	837000000	963000000	2200000000	1.33333e+09	3380000000	3070000000	5670000000	4040000000	473000000	658000000	1460000000	8.63667e+08	0.37	0.031	-0.549	1.81
663	1236	1588	1308	L8FYH1	VC83_00678	tr|L8FYH1|L8FYH1_PSED2	53 kDa	20	1	214000000	161000000	144000000	173000000	115000000	125000000	90300000	110100000	162000000	142000000	164000000	156000000	0.51	0.043	0.00815	-0.489
664	1629	1930	1624	L8GDH2	VC83_00108	tr|L8GDH2|L8GDH2_PSED2	63 kDa	20	1	148000000	102000000	70200000	1.06733e+08	73000000	87600000	47500000	6.93667e+07	133000000	102000000	90000000	1.08333e+08	0.86	0.21	0.00397	-0.484
665	1030	1282	1342	L8G5A9	VC83_02420	tr|L8G5A9|L8G5A9_PSED2	68 kDa	20	1	308000000	239000000	147000000	2.31333e+08	182000000	203000000	98500000	1.61167e+08	205000000	124000000	121000000	150000000	0.2	0.31	-0.942	-0.396
666	655	894	718	L8FZE3	VC83_05358	tr|L8FZE3|L8FZE3_PSED2	67 kDa	20	1	598000000	472000000	346000000	472000000	330000000	369000000	189000000	296000000	540000000	361000000	312000000	4.04333e+08	0.52	0.14	-0.389	-0.517
667	167	327	208	L8G354	VC83_03719	tr|L8G354|L8G354_PSED2	32 kDa	20	1	2540000000	2230000000	1780000000	2.18333e+09	1280000000	1400000000	788000000	1156000000	2180000000	1810000000	1580000000	1.85667e+09	0.31	0.034	-0.308	-0.807
668	2230	2208	2096	L8FTE1	VC83_04711	tr|L8FTE1|L8FTE1_PSED2	92 kDa	20	1	51800000	41900000	49200000	4.76333e+07	49100000	47500000	50600000	4.90667e+07	69500000	52900000	53600000	5.86667e+07	0.13	0.64	0.126	-0.000843
669	1369	1454	1460	L8FQ74	VC83_08550	tr|L8FQ74|L8FQ74_PSED2	54 kDa	20	1	153000000	142000000	144000000	1.46333e+08	134000000	151000000	100000000	1.28333e+08	127000000	129000000	135000000	1.30333e+08	0.017	0.31	-0.165	-0.107
670	1511	1536	1531	L8G8Y7	VC83_06239	tr|L8G8Y7|L8G8Y7_PSED2	55 kDa	20	1	109000000	130000000	131000000	1.23333e+08	101000000	109000000	143000000	1.17667e+08	108000000	126000000	127000000	1.20333e+08	0.82	0.68	-0.0441	-0.256
671	1834	1632	1856	L8FU44	#N/A	tr|L8FU44|L8FU44_PSED2	76 kDa	20	1	85800000	60500000	99000000	8.17667e+07	93500000	98300000	119000000	103600000	78400000	73300000	94400000	8.20333e+07	0.92	0.2	-0.13	0.196
672	1750	1860	1904	L8FPV0	VC83_08857	tr|L8FPV0|L8FPV0_PSED2	100 kDa	20	1	86900000	96600000	95900000	9.31333e+07	82400000	75400000	74500000	7.74333e+07	57100000	81400000	92900000	7.71333e+07	0.24	0.017	-0.237	-0.348
673	1115	1702	1254	L8FQZ4	VC83_03493	tr|L8FQZ4|L8FQZ4_PSED2	52 kDa	20	1	211000000	224000000	185000000	2.06667e+08	137000000	103000000	46600000	9.55333e+07	179000000	182000000	143000000	168000000	0.093	0.058	-0.239	-1.03
674	1214	941	1129	L8FYH0	VC83_04878	tr|L8FYH0|L8FYH0_PSED2	44 kDa	20	1	72400000	204000000	264000000	1.80133e+08	281000000	194000000	329000000	268000000	83600000	242000000	288000000	2.04533e+08	0.82	0.3	0.243	0.461
675	191	381	168	A0A177AKB4	VC83_01027	tr|A0A177AKB4|A0A177AKB4_9PEZI	29 kDa	20	1	2520000000	1930000000	1180000000	1.87667e+09	1070000000	1090000000	764000000	9.74667e+08	3300000000	1930000000	1760000000	2330000000	0.5	0.069	0.00101	-0.85
676	628	634	601	L8FS33	VC83_08827	tr|L8FS33|L8FS33_PSED2	40 kDa	20	1	396000000	503000000	626000000	5.08333e+08	518000000	470000000	494000000	494000000	350000000	571000000	646000000	5.22333e+08	0.96	0.94	0.185	-0.0235
677	640	817	737	L8FZF8	#N/A	tr|L8FZF8|L8FZF8_PSED2	47 kDa	20	1	526000000	520000000	430000000	492000000	382000000	376000000	249000000	3.35667e+08	406000000	392000000	351000000	383000000	0.034	0.062	-0.407	-0.467
678	1179	1219	1379	L8GCG5	#N/A	tr|L8GCG5|L8GCG5_PSED2	80 kDa	20	1	151000000	199000000	212000000	1.87333e+08	186000000	174000000	161000000	1.73667e+08	114000000	151000000	163000000	1.42667e+08	0.15	0.6	-0.397	-0.191
679	1440	1306	1513	L8G2N8	VC83_05001	tr|L8G2N8|L8G2N8_PSED2	49 kDa	20	1	129000000	129000000	144000000	134000000	146000000	132000000	189000000	1.55667e+08	117000000	123000000	131000000	1.23667e+08	0.16	0.29	-0.0743	0.178
680	635	445	611	L8FQY0	VC83_08634	tr|L8FQY0|L8FQY0_PSED2	48 kDa	20	1	368000000	505000000	630000000	501000000	943000000	697000000	747000000	7.95667e+08	347000000	573000000	628000000	516000000	0.93	0.058	0.181	0.563
681	496	692	577	L8FSW0	VC83_06105	tr|L8FSW0|L8FSW0_PSED2	48 kDa	20	1	754000000	716000000	497000000	6.55667e+08	459000000	410000000	428000000	4.32333e+08	636000000	470000000	550000000	552000000	0.36	0.041	-0.379	-0.742
682	293	553	248	L8G9Z7	VC83_06238	tr|L8G9Z7|L8G9Z7_PSED2	46 kDa	20	1	930000000	1480000000	1190000000	1200000000	656000000	609000000	555000000	6.06667e+08	1360000000	1740000000	1460000000	1520000000	0.18	0.0096	0.293	-0.967
683	914	901	912	L8G4R3	VC83_09404	tr|L8G4R3|L8G4R3_PSED2	77 kDa	20	1	238000000	291000000	316000000	2.81667e+08	269000000	240000000	369000000	2.92667e+08	222000000	303000000	334000000	2.86333e+08	0.95	0.86	0.0595	-0.11
684	1367	1058	1274	L8G5J2	VC83_00068	tr|L8G5J2|L8G5J2_PSED2	53 kDa	20	1	95200000	161000000	183000000	146400000	221000000	218000000	220000000	2.19667e+08	139000000	181000000	171000000	1.63667e+08	0.54	0.09	0.0879	0.453
685	1523	991	1696	L8FLE3	VC83_00982	tr|L8FLE3|L8FLE3_PSED2	36 kDa	20	1	60900000	141000000	164000000	1.21967e+08	246000000	192000000	288000000	242000000	64900000	107000000	126000000	99300000	0.69	0.083	-0.395	0.805
686	1051	1619	1255	L8GBJ1	VC83_00537	tr|L8GBJ1|L8GBJ1_PSED2	88 kDa	20	1	229000000	233000000	212000000	2.24667e+08	118000000	115000000	82900000	105300000	163000000	189000000	150000000	1.67333e+08	0.015	0.0028	-0.495	-0.993
687	1751	2046	1857	A0A176ZYD0	VC83_08695	tr|A0A176ZYD0|A0A176ZYD0_9PEZI	59 kDa	20	1	124000000	86900000	68500000	9.31333e+07	63400000	73400000	43000000	5.99333e+07	95200000	81900000	69000000	8.20333e+07	0.62	0.14	-0.0845	-0.455
688	1710	1916	1761	L8G659	VC83_04650	tr|L8G659|L8G659_PSED2	105 kDa	20	1	85500000	93700000	113000000	97400000	68200000	78300000	65200000	7.05667e+07	103000000	81800000	89400000	91400000	0.59	0.033	-0.0676	-0.458
689	397	374	586	L8G3Z9	VC83_08261	tr|L8G3Z9|L8G3Z9_PSED2	37 kDa	20	1	807000000	656000000	1190000000	8.84333e+08	942000000	841000000	1200000000	9.94333e+08	462000000	527000000	628000000	539000000	0.074	0.54	-0.614	0.223
690	2103	2245	2292	L8GCR1	VC83_06490	tr|L8GCR1|L8GCR1_PSED2	89 kDa	20	1	44500000	67200000	59000000	56900000	53400000	50700000	35800000	4.66333e+07	38800000	50900000	40900000	4.35333e+07	0.15	0.32	-0.527	-0.218
691	2828	2561	2904	L8G319	VC83_01347	tr|L8G319|L8G319_PSED2	187 kDa	20	1	19800000	20900000	24200000	2.16333e+07	27900000	20900000	40900000	29900000	18000000	18100000	20700000	1.89333e+07	0.16	0.23	-0.207	0.414
692	1713	1251	1794	L8FQ56	VC83_06326	tr|L8FQ56|L8FQ56_PSED2	64 kDa	20	1	130000000	77200000	84200000	9.71333e+07	112000000	125000000	267000000	168000000	107000000	73500000	84300000	8.82667e+07	0.7	0.19	0.000632	0.574
693	2257	1258	2061	L8FNU7	VC83_01011	tr|L8FNU7|L8FNU7_PSED2	47 kDa	20	1	48200000	30900000	58600000	45900000	190000000	139000000	168000000	1.65667e+08	69400000	52200000	61200000	6.09333e+07	0.21	0.0034	0.346	1.8
694	1355	685	1236	L8FW56	VC83_01199	tr|L8FW56|L8FW56_PSED2	51 kDa	20	1	102000000	107000000	235000000	148000000	396000000	303000000	622000000	4.40333e+08	107000000	149000000	261000000	1.72333e+08	0.69	0.031	0.476	1.89
695	214	299	217	L8FS62	VC83_06945	tr|L8FS62|L8FS62_PSED2	32 kDa	20	1	1890000000	1760000000	1500000000	1.71667e+09	1340000000	1500000000	938000000	1.25933e+09	1980000000	1640000000	1580000000	1.73333e+09	0.91	0.11	-0.0969	-0.388
696	1174	963	1173	L8FNS6	VC83_04096	tr|L8FNS6|L8FNS6_PSED2	66 kDa	20	1	194000000	154000000	218000000	1.88667e+08	245000000	246000000	292000000	261000000	184000000	172000000	214000000	190000000	0.91	0.048	-0.0749	0.339
697	2367	2430	2362	L8G433	VC83_05228	tr|L8G433|L8G433_PSED2	97 kDa	20	1	53700000	30200000	36800000	4.02333e+07	31700000	33100000	44200000	3.63333e+07	47200000	33500000	37000000	3.92333e+07	0.98	0.7	0.00911	-0.15
698	1551	1663	1314	L8GAX4	VC83_00624	tr|L8GAX4|L8GAX4_PSED2	66 kDa	20	1	64000000	115000000	169000000	116000000	105000000	95500000	99400000	9.99667e+07	127000000	162000000	176000000	155000000	0.3	0.81	0.498	-0.208
699	1502	1665	1586	L8FW36	VC83_07104	tr|L8FW36|L8FW36_PSED2	75 kDa	20	1	136000000	119000000	118000000	1.24333e+08	98600000	109000000	91600000	9.97333e+07	110000000	115000000	114000000	113000000	0.11	0.031	-0.0729	-0.276
700	2570	2261	2439	L8FQB3	VC83_08689	tr|L8FQB3|L8FQB3_PSED2	195 kDa	20	1	45600000	26100000	20800000	3.08333e+07	36800000	65800000	34400000	4.56667e+07	53300000	29200000	26600000	3.63667e+07	0.62	0.26	0.164	0.497
701	107	159	80	L8FVL4	VC83_02815	tr|L8FVL4|L8FVL4_PSED2	34 kDa	20	1	3200000000	3530000000	3550000000	3.42667e+09	2550000000	2420000000	2100000000	2.35667e+09	4790000000	5400000000	4800000000	4.99667e+09	0.0019	0.0048	0.445	-0.545
702	129	60	129	L8FX74	VC83_07963	tr|L8FX74|L8FX74_PSED2	34 kDa	20	1	1400000000	3080000000	4090000000	2.85667e+09	6800000000	5580000000	5410000000	5930000000	1960000000	3460000000	3760000000	3060000000	0.76	0.068	0.17	0.858
703	573	1283	745	L8FWG6	VC83_07732	tr|L8FWG6|L8FWG6_PSED2	45 kDa	20	1	393000000	597000000	683000000	5.57667e+08	182000000	160000000	141000000	161000000	369000000	398000000	370000000	379000000	0.098	0.0025	-0.69	-1.9
704	753	1068	820	L8G4S9	VC83_04889	tr|L8G4S9|L8G4S9_PSED2	51 kDa	20	1	412000000	395000000	333000000	380000000	235000000	244000000	172000000	217000000	309000000	356000000	346000000	337000000	0.2	0.011	-0.192	-0.751
705	1627	1847	1865	L8FUP4	VC83_05545	tr|L8FUP4|L8FUP4_PSED2	103 kDa	20	1	90400000	117000000	113000000	106800000	96500000	82400000	57700000	7.88667e+07	62000000	102000000	79500000	8.11667e+07	0.16	0.14	-0.505	-0.453
706	798	949	870	L8GCA4	VC83_04786	tr|L8GCA4|L8GCA4_PSED2	64 kDa	20	1	327000000	362000000	363000000	3.50667e+08	290000000	303000000	201000000	2.64667e+08	375000000	260000000	271000000	302000000	0.25	0.094	-0.414	-0.316
707	279	116	215	L8GD09	VC83_06373	tr|L8GD09|L8GD09_PSED2	41 kDa	20	1	774000000	1440000000	1670000000	1.29467e+09	3170000000	2790000000	3580000000	3180000000	1260000000	1910000000	2060000000	1.74333e+09	0.31	0.018	0.404	1.14
708	1725	1391	1544	L8G6Q9	VC83_00437	tr|L8G6Q9|L8G6Q9_PSED2	55 kDa	20	1	66300000	86300000	136000000	96200000	129000000	107000000	185000000	1.40333e+08	74600000	117000000	163000000	118200000	0.55	0.21	0.437	0.576
709	500	514	497	L8GA48	VC83_00556	tr|L8GA48|L8GA48_PSED2	51 kDa	20	1	434000000	704000000	808000000	6.48667e+08	655000000	597000000	735000000	6.62333e+08	571000000	747000000	714000000	6.77333e+08	0.75	0.81	0.0212	-0.104
710	2011	1530	1963	L8FT67	VC83_07260	tr|L8FT67|L8FT67_PSED2	105 kDa	20	1	62000000	60200000	70900000	6.43667e+07	90700000	74100000	191000000	118600000	67600000	64200000	79700000	70500000	0.34	0.15	0.124	0.548
711	142	247	232	L8GCM1	VC83_00523	tr|L8GCM1|L8GCM1_PSED2	33 kDa	20	1	2140000000	2800000000	2780000000	2.57333e+09	1590000000	1720000000	1160000000	1490000000	1430000000	1870000000	1650000000	1650000000	0.02	0.021	-0.75	-0.801
712	62	79	59	L8G437	VC83_05221	tr|L8G437|L8G437_PSED2	36 kDa	20	1	6200000000	5350000000	5300000000	5.61667e+09	4900000000	5570000000	3630000000	4700000000	6480000000	6500000000	6670000000	6550000000	0.039	0.23	0.28	-0.128
713	633	944	507	L8GDB6	VC83_08323	tr|L8GDB6|L8GDB6_PSED2	26 kDa	20	1	569000000	523000000	419000000	5.03667e+08	290000000	340000000	171000000	267000000	824000000	676000000	478000000	6.59333e+08	0.24	0.042	0.371	-0.849
714	2501	2944	2451	L8FM38	VC83_02531	tr|L8FM38|L8FM38_PSED2	128 kDa	20	1	36500000	34900000	29300000	3.35667e+07	18700000	17400000	16300000	1.74667e+07	36000000	35900000	34700000	3.55333e+07	0.42	0.0012	0.0432	-1
715	2829	2847	2749	L8GAQ0	VC83_05462	tr|L8GAQ0|L8GAQ0_PSED2	163 kDa	20	1	29400000	15400000	20100000	2.16333e+07	14100000	15000000	31700000	2.02667e+07	32200000	21600000	17800000	2.38667e+07	0.71	0.77	0.104	-0.418
716	2377	2630	2271	L8FZB1	VC83_04405	tr|L8FZB1|L8FZB1_PSED2	188 kDa	20	0.95	49500000	38100000	31700000	3.97667e+07	20400000	38800000	21100000	2.67667e+07	57000000	41200000	36000000	4.47333e+07	0.57	0.16	0.114	-0.848
717	2653	2511	2754	L8G3F1	VC83_07873	tr|L8G3F1|L8G3F1_PSED2	72 kDa	20	1	25100000	20300000	37600000	2.76667e+07	25500000	21800000	49300000	32200000	24300000	20000000	27000000	2.37667e+07	0.56	0.72	-0.045	0.0235
718	2077	2428	2099	A0A177A911	#N/A	tr|A0A177A911|A0A177A911_9PEZI (+1)		20	1	70000000	53100000	52200000	5.84333e+07	38400000	40400000	30300000	3.63667e+07	65500000	54700000	55600000	58600000	0.94	0.022	0.066	-0.468
719	154	105	163	L8FPV4	VC83_00956	tr|L8FPV4|L8FPV4_PSED2	49 kDa	20	1	1770000000	2360000000	3110000000	2.41333e+09	3890000000	3280000000	3500000000	3.55667e+09	1910000000	2600000000	2860000000	2.45667e+09	0.89	0.073	0.142	0.568
720	1496	1112	1290	L8FZF7	VC83_04997	tr|L8FZF7|L8FZF7_PSED2	56 kDa	20	1	142000000	97200000	136000000	1.25067e+08	113000000	103000000	391000000	2.02333e+08	158000000	139000000	183000000	160000000	0.15	0.55	0.216	-0.273
721	1770	2254	1824	L8FQC6	VC83_04831	tr|L8FQC6|L8FQC6_PSED2	128 kDa	20	1	126000000	96100000	50300000	90800000	46600000	67100000	25300000	4.63333e+07	128000000	69200000	55400000	84200000	0.85	0.16	-0.474	-1.04
722	2714	2243	2659	L8GD18	VC83_06381	tr|L8GD18|L8GD18_PSED2	110 kDa	20	1	23400000	20500000	33400000	2.57667e+07	34500000	30100000	75400000	4.66667e+07	19800000	24100000	37500000	2.71333e+07	0.88	0.17	0.0457	0.563
723	3378	3932	3671	L8G3R2	#N/A	tr|L8G3R2|L8G3R2_PSED2	42 kDa	20	0.05	13400000	8840000	5170000	9.13667e+06	2540000	3630000	1480000	2550000	7510000	4620000	4060000	5.39667e+06	0.22	0.029	-0.936	-1.8
724	1134	906	1005	L8G662	VC83_08513	tr|L8G662|L8G662_PSED2	46 kDa	19	1	201000000	196000000	202000000	1.99667e+08	285000000	278000000	304000000	289000000	176000000	259000000	309000000	248000000	0.32	0.00021	0.365	0.503
725	1655	2185	1737	L8FQZ8	VC83_03499	tr|L8FQZ8|L8FQZ8_PSED2	127 kDa	19	1	157000000	85900000	66700000	103200000	45800000	58600000	47200000	5.05333e+07	140000000	77300000	67200000	9.48333e+07	0.84	0.07	-0.153	-0.864
726	720	845	795	L8G5Z6	VC83_03862	tr|L8G5Z6|L8G5Z6_PSED2	55 kDa	19	1	565000000	389000000	258000000	404000000	338000000	436000000	183000000	319000000	453000000	322000000	288000000	3.54333e+08	0.72	0.51	-0.274	-0.205
727	1072	1153	1303	L8FS28	#N/A	tr|L8FS28|L8FS28_PSED2	76 kDa	19	1	154000000	221000000	283000000	2.19333e+08	225000000	167000000	179000000	1.90333e+08	107000000	169000000	197000000	1.57667e+08	0.26	0.58	-0.385	-0.3
728	1807	1634	1809	A0A177AFP7	VC83_02504	tr|A0A177AFP7|A0A177AFP7_9PEZI	65 kDa	19	1	97200000	71900000	85000000	84700000	86900000	89500000	134000000	1.03467e+08	104000000	71500000	82900000	8.61333e+07	0.93	0.32	-0.0364	0.0739
729	2263	1468	2107	L8FYT0	VC83_05874	tr|L8FYT0|L8FYT0_PSED2	65 kDa	19	1	49500000	31100000	56000000	4.55333e+07	66200000	44600000	272000000	127600000	42900000	44800000	85900000	5.78667e+07	0.49	0.27	-0.145	0.419
730	2121	2450	2356	L8FVS5	VC83_04144	tr|L8FVS5|L8FVS5_PSED2	73 kDa	19	1	46000000	47600000	73000000	5.55333e+07	37500000	39100000	29700000	3.54333e+07	34500000	41600000	42400000	39500000	0.12	0.064	-0.194	-0.343
731	1181	1569	1059	L8G3Y8	VC83_06608	tr|L8G3Y8|L8G3Y8_PSED2	121 kDa	19	1	205000000	191000000	163000000	1.86333e+08	105000000	132000000	102000000	113000000	315000000	190000000	174000000	2.26333e+08	0.45	0.0093	-0.00299	-0.862
732	907	1506	1014	L8GCJ7	VC83_01160	tr|L8GCJ7|L8GCJ7_PSED2	58 kDa	19	1	259000000	320000000	280000000	2.86333e+08	135000000	134000000	96900000	1.21967e+08	226000000	267000000	237000000	2.43333e+08	0.11	0.0024	-0.242	-1.06
733	1002	1323	1117	L8FRW4	VC83_02330	tr|L8FRW4|L8FRW4_PSED2	48 kDa	19	1	284000000	249000000	196000000	243000000	159000000	196000000	103000000	1.52667e+08	231000000	194000000	197000000	2.07333e+08	0.28	0.089	-0.336	-0.647
734	620	497	643	L8G1K3	VC83_06764	tr|L8G1K3|L8G1K3_PSED2	50 kDa	19	1	490000000	546000000	509000000	515000000	852000000	723000000	507000000	694000000	488000000	507000000	463000000	486000000	0.24	0.15	-0.0582	0.508
735	1186	1237	1220	L8FRY7	#N/A	tr|L8FRY7|L8FRY7_PSED2	58 kDa	19	1	144000000	197000000	214000000	185000000	193000000	164000000	155000000	1.70667e+08	139000000	205000000	188000000	1.77333e+08	0.81	0.64	-0.0647	-0.258
736	1658	2036	1753	L8G7M8	#N/A	tr|L8G7M8|L8G7M8_PSED2	95 kDa	19	1	117000000	95300000	96700000	103000000	61300000	70300000	50600000	6.07333e+07	94400000	96600000	85900000	92300000	0.23	0.01	-0.0344	-0.657
737	2192	1821	2202	L8FSH6	VC83_01014	tr|L8FSH6|L8FSH6_PSED2	155 kDa	19	1	67000000	42500000	41000000	5.01667e+07	56800000	71100000	120000000	8.26333e+07	65800000	41800000	40100000	4.92333e+07	0.94	0.16	-0.0237	0.743
738	787	1183	880	L8FNM6	VC83_08819	tr|L8FNM6|L8FNM6_PSED2	50 kDa	19	1	433000000	341000000	295000000	3.56333e+08	197000000	210000000	138000000	1.81667e+08	333000000	307000000	257000000	299000000	0.28	0.017	-0.151	-0.789
739	1668	1635	1441	L8GBI1	VC83_00528	tr|L8GBI1|L8GBI1_PSED2	84 kDa	19	1	105000000	94500000	106000000	1.01833e+08	89600000	78200000	142000000	1.03267e+08	132000000	125000000	142000000	133000000	0.0072	0.91	0.329	-0.233
740	706	624	690	L8FVV5	VC83_04861	tr|L8FVV5|L8FVV5_PSED2	49 kDa	19	1	380000000	433000000	437000000	4.16667e+08	544000000	478000000	490000000	504000000	348000000	471000000	491000000	4.36667e+08	0.76	0.033	0.12	0.18
741	330	462	393	L8G0J4	VC83_04998	tr|L8G0J4|L8G0J4_PSED2	30 kDa	19	1	1040000000	1010000000	1160000000	1070000000	736000000	809000000	695000000	7.46667e+08	719000000	957000000	1030000000	902000000	0.2	0.0043	-0.121	-0.5
742	205	194	199	L8G718	VC83_01106	tr|L8G718|L8G718_PSED2	30 kDa	19	1	1380000000	1840000000	2120000000	1780000000	2070000000	1970000000	1500000000	1.84667e+09	1870000000	2020000000	2050000000	1980000000	0.41	0.81	0.131	0.101
743	1463	1880	1711	L8FND4	VC83_04297	tr|L8FND4|L8FND4_PSED2	58 kDa	19	1	149000000	140000000	103000000	1.30667e+08	82500000	105000000	39500000	7.56667e+07	120000000	88400000	86000000	9.81333e+07	0.14	0.12	-0.661	-0.76
744	875	584	916	L8G996	VC83_06822	tr|L8G996|L8G996_PSED2	46 kDa	19	1	255000000	337000000	317000000	303000000	588000000	552000000	527000000	5.55667e+08	307000000	286000000	258000000	2.83667e+08	0.57	0.0025	-0.15	0.8
745	2057	2161	2139	L8G8F6	VC83_04380	tr|L8G8F6|L8G8F6_PSED2	113 kDa	19	1	69600000	50300000	61100000	6.03333e+07	46000000	56000000	53300000	5.17667e+07	64200000	48400000	51900000	5.48333e+07	0.5	0.25	-0.237	-0.198
746	1632	1992	1954	L8FP91	VC83_00796	tr|L8FP91|L8FP91_PSED2	64 kDa	19	1	119000000	82200000	118000000	106400000	56700000	76400000	60000000	6.43667e+07	66900000	66300000	82200000	71800000	0.052	0.031	-0.818	-0.976
747	1332	1073	1600	L8FWU1	VC83_05109	tr|L8FWU1|L8FWU1_PSED2	69 kDa	19	1	116000000	113000000	227000000	152000000	223000000	185000000	237000000	215000000	77800000	106000000	151000000	111600000	0.39	0.18	-0.121	0.947
748	2412	1337	2268	L8FUY5	VC83_07103	tr|L8FUY5|L8FUY5_PSED2	76 kDa	19	1	42300000	33200000	38600000	3.80333e+07	89400000	80600000	280000000	150000000	52200000	40700000	42100000	45000000	0.19	0.041	0.128	1.21
749	1334	1853	1583	L8GAJ8	VC83_03981	tr|L8GAJ8|L8GAJ8_PSED2	73 kDa	19	1	177000000	113000000	165000000	1.51667e+08	73100000	102000000	58800000	7.79667e+07	124000000	105000000	111000000	1.13333e+08	0.14	0.034	-0.57	-1.18
750	1956	1387	2037	L8G4D4	VC83_00096	tr|L8G4D4|L8G4D4_PSED2	61 kDa	19	1	99100000	60900000	51900000	7.06333e+07	123000000	167000000	134000000	1.41333e+08	92800000	48400000	48000000	6.30667e+07	0.69	0.028	-0.332	1.14
751	1343	1382	1237	L8G238	VC83_05181	tr|L8G238|L8G238_PSED2	80 kDa	19	1	225000000	134000000	93500000	1.50833e+08	148000000	181000000	97800000	1.42267e+08	263000000	139000000	115000000	1.72333e+08	0.73	0.94	0.0509	0.141
752	1602	1772	1499	L8FWM9	VC83_02830	tr|L8FWM9|L8FWM9_PSED2	45 kDa	19	1	84600000	127000000	118000000	1.09867e+08	97400000	80400000	85300000	87700000	106000000	129000000	143000000	126000000	0.39	0.2	0.136	-0.463
753	1166	1477	1369	A0A177APH9	#N/A	tr|A0A177APH9|A0A177APH9_9PEZI (+1)		19	1	271000000	183000000	119000000	191000000	136000000	152000000	90000000	126000000	167000000	145000000	124000000	1.45333e+08	0.42	0.25	-0.334	-0.43
754	1234	1459	1152	L8G5T9	VC83_08044	tr|L8G5T9|L8G5T9_PSED2	47 kDa	19	1	127000000	206000000	188000000	1.73667e+08	141000000	134000000	109000000	128000000	190000000	214000000	185000000	1.96333e+08	0.42	0.16	0.012	-0.488
755	757	465	1000	L8FVV4	VC83_05093	tr|L8FVV4|L8FVV4_PSED2	53 kDa	19	1	194000000	382000000	552000000	376000000	850000000	619000000	762000000	7.43667e+08	110000000	299000000	340000000	2.49667e+08	0.41	0.076	-0.353	0.995
756	786	663	733	L8G7I9	VC83_02218	tr|L8G7I9|L8G7I9_PSED2	60 kDa	19	1	338000000	354000000	381000000	3.57667e+08	467000000	438000000	490000000	465000000	415000000	366000000	374000000	385000000	0.23	0.0053	0.0795	0.401
757	1451	2067	1758	L8G443	VC83_03126	tr|L8G443|L8G443_PSED2	65 kDa	19	0.95	137000000	144000000	116000000	1.32333e+08	68000000	73000000	32700000	57900000	102000000	95000000	78700000	91900000	0.022	0.029	-0.533	-1.02
758	845	1307	802	L8FMA3	VC83_00880	tr|L8FMA3|L8FMA3_PSED2	64 kDa	19	0.95	345000000	340000000	274000000	3.19667e+08	165000000	188000000	114000000	1.55667e+08	348000000	365000000	327000000	3.46667e+08	0.35	0.012	0.0357	-1.04
759	801	1167	890	A0A177ANB4	VC83_01242	tr|A0A177ANB4|A0A177ANB4_9PEZI	67 kDa	19	1	390000000	378000000	278000000	3.48667e+08	196000000	226000000	134000000	1.85333e+08	322000000	306000000	259000000	2.95667e+08	0.28	0.028	-0.307	-0.947
760	681	1047	734	L8FRV7	#N/A	tr|L8FRV7|L8FRV7_PSED2	39 kDa	19	0.89	379000000	479000000	470000000	4.42667e+08	222000000	237000000	212000000	2.23667e+08	321000000	422000000	409000000	384000000	0.28	0.0012	-0.202	-1.08
761	245	376	249	L8G4X6	VC83_04654	tr|L8G4X6|L8G4X6_PSED2	57 kDa	19	1	1890000000	1340000000	1320000000	1.51667e+09	969000000	1340000000	662000000	9.90333e+08	2200000000	1250000000	1090000000	1.51333e+09	0.89	0.13	-0.1	-0.473
762	1836	1691	1727	L8G0E0	VC83_04999	tr|L8G0E0|L8G0E0_PSED2	132 kDa	19	1	105000000	77500000	62600000	81700000	88600000	112000000	91000000	97200000	130000000	80100000	78600000	9.62333e+07	0.52	0.32	0.0492	0.233
763	1899	1162	1814	L8FV77	VC83_05881	tr|L8FV77|L8FV77_PSED2	63 kDa	19	1	80200000	65700000	81900000	7.59333e+07	144000000	136000000	280000000	1.86667e+08	73400000	81700000	102000000	85700000	0.39	0.025	0.0266	0.845
764	1897	1793	2010	L8FMN2	VC83_04954	tr|L8FMN2|L8FMN2_PSED2	98 kDa	19	1	49100000	64900000	115000000	7.63333e+07	84400000	79100000	94300000	8.59333e+07	35300000	71700000	89900000	6.56333e+07	0.69	0.52	0.142	0.379
765	1843	2384	1970	L8FPR5	VC83_00896	tr|L8FPR5|L8FPR5_PSED2	80 kDa	19	1	72700000	85400000	84300000	80800000	41900000	42900000	31400000	3.87333e+07	72900000	73400000	64200000	7.01667e+07	0.11	0.0028	-0.21	-1.01
766	1433	1810	1536	L8GA87	VC83_08739	tr|L8GA87|L8GA87_PSED2	57 kDa	19	1	156000000	125000000	125000000	1.35333e+08	54500000	64700000	132000000	8.37333e+07	143000000	110000000	105000000	1.19333e+08	0.35	0.12	-0.178	-0.949
767	1116	1011	1166	L8FZU0	VC83_05356	tr|L8FZU0|L8FZU0_PSED2	86 kDa	19	1	263000000	165000000	192000000	2.06667e+08	147000000	175000000	386000000	236000000	201000000	178000000	197000000	192000000	0.72	0.87	0.0374	-0.139
768	834	618	828	L8G5E2	VC83_04642	tr|L8G5E2|L8G5E2_PSED2	43 kDa	19	1	236000000	328000000	414000000	326000000	498000000	414000000	622000000	5.11333e+08	284000000	319000000	386000000	3.29667e+08	0.88	0.083	-0.0382	0.602
769	454	840	418	L8G9L5	VC83_08720	tr|L8G9L5|L8G9L5_PSED2	48 kDa	19	1	770000000	612000000	780000000	7.20667e+08	283000000	342000000	340000000	3.21667e+08	933000000	677000000	910000000	840000000	0.31	0.0013	0.241	-1.18
770	1746	1866	1786	L8FRP8	VC83_02357	tr|L8FRP8|L8FRP8_PSED2	78 kDa	19	1	101000000	89400000	90000000	9.34667e+07	81100000	73900000	75800000	7.69333e+07	80100000	96800000	90900000	8.92667e+07	0.53	0.015	0.0154	-0.248
771	1862	1812	1886	L8G500	VC83_08055	tr|L8G500|L8G500_PSED2	88 kDa	19	1	65700000	85000000	86300000	79000000	92800000	84400000	73600000	83600000	68700000	90000000	79500000	79400000	0.96	0.62	-0.0965	-0.0111
772	1162	1103	1196	L8FPU0	VC83_08846	tr|L8FPU0|L8FPU0_PSED2	34 kDa	19	1	151000000	197000000	227000000	1.91667e+08	208000000	188000000	217000000	2.04333e+08	128000000	204000000	219000000	1.83667e+08	0.8	0.58	0.051	0.0763
773	340	640	371	L8G4T1	VC83_08366	tr|L8G4T1|L8G4T1_PSED2	47 kDa	19	1	1390000000	937000000	681000000	1.00267e+09	540000000	628000000	299000000	489000000	1320000000	891000000	726000000	979000000	0.96	0.078	-0.0732	-0.797
774	1698	2060	1845	L8G9Q2	VC83_06807	tr|L8G9Q2|L8G9Q2_PSED2	44 kDa	19	1	82800000	114000000	98900000	9.85667e+07	59700000	65800000	50500000	5.86667e+07	78800000	92200000	76800000	82600000	0.19	0.013	-0.327	-0.728
775	1588	1106	1733	L8FZ52	VC83_04464	tr|L8FZ52|L8FZ52_PSED2	51 kDa	19	0.95	111000000	100000000	124000000	1.11667e+08	188000000	172000000	250000000	2.03333e+08	92800000	86600000	107000000	9.54667e+07	0.14	0.0099	-0.263	0.751
776	1818	2220	1755	L8FWD9	VC83_06638	tr|L8FWD9|L8FWD9_PSED2	168 kDa	19	1	118000000	74600000	59200000	8.39333e+07	46500000	63100000	34300000	4.79667e+07	142000000	72800000	61700000	9.21667e+07	0.84	0.11	-0.0348	-0.681
777	1338	1482	1367	L8FVS3	VC83_02876	tr|L8FVS3|L8FVS3_PSED2	91 kDa	19	1	196000000	145000000	112000000	151000000	117000000	118000000	140000000	125000000	183000000	121000000	133000000	1.45667e+08	0.91	0.4	-0.124	-0.292
778	780	604	676	L8FVH4	VC83_05868	tr|L8FVH4|L8FVH4_PSED2	35 kDa	19	1	172000000	465000000	445000000	3.60667e+08	591000000	515000000	473000000	5.26333e+08	384000000	532000000	428000000	448000000	0.43	0.23	-0.0581	0.211
779	93	255	127	L8GBL4	VC83_01918	tr|L8GBL4|L8GBL4_PSED2	38 kDa	19	1	3430000000	3990000000	4330000000	3.91667e+09	1660000000	1490000000	1170000000	1440000000	2790000000	3430000000	3090000000	3.10333e+09	0.063	0.0013	-0.369	-1.42
780	2422	1081	2043	L8FRV0	VC83_02315	tr|L8FRV0|L8FRV0_PSED2	62 kDa	19	1	46000000	37100000	28500000	37200000	184000000	183000000	269000000	212000000	69000000	64500000	54400000	6.26333e+07	0.026	0.00076	0.8	2.31
781	1610	1742	1641	L8FU63	VC83_02977	tr|L8FU63|L8FU63_PSED2	114 kDa	19	1	108000000	117000000	102000000	109000000	108000000	86800000	79300000	9.13667e+07	106000000	115000000	96500000	1.05833e+08	0.66	0.14	-0.0395	-0.322
782	449	349	413	L8G7Z5	VC83_00335	tr|L8G7Z5|L8G7Z5_PSED2	29 kDa	19	1	443000000	926000000	814000000	7.27667e+08	1180000000	1050000000	965000000	1065000000	707000000	930000000	911000000	8.49333e+08	0.47	0.14	0.162	0.372
783	287	304	332	L8G210	VC83_05212	tr|L8G210|L8G210_PSED2	39 kDa	19	1	806000000	1390000000	1510000000	1.23533e+09	1350000000	1390000000	955000000	1.23167e+09	935000000	1290000000	1090000000	1105000000	0.72	0.94	-0.342	-0.0368
784	656	786	551	L8G6I9	VC83_01248	tr|L8G6I9|L8G6I9_PSED2	41 kDa	19	1	496000000	472000000	448000000	472000000	389000000	445000000	258000000	364000000	692000000	580000000	465000000	579000000	0.18	0.16	0.295	-0.282
785	2844	2875	2982	L8FTE9	VC83_02059	tr|L8FTE9|L8FTE9_PSED2	141 kDa	19	1	28600000	14200000	21000000	2.12667e+07	11300000	14800000	31700000	1.92667e+07	19700000	13700000	17400000	1.69333e+07	0.44	0.69	-0.276	-0.511
786	2049	1825	2046	L8G2H6	#N/A	tr|L8G2H6|L8G2H6_PSED2	55 kDa	19	1	59500000	61800000	61000000	6.07667e+07	91300000	74700000	81100000	8.23667e+07	50900000	68500000	67600000	6.23333e+07	0.87	0.0072	0.149	0.411
787	1902	1487	1771	L8G086	VC83_09373	tr|L8G086|L8G086_PSED2	60 kDa	19	1	109000000	53100000	65000000	75700000	92100000	105000000	175000000	1.24033e+08	119000000	70200000	81000000	9.00667e+07	0.51	0.16	0.318	0.686
788	1561	1289	1407	L8FZY3	VC83_08602	tr|L8FZY3|L8FZY3_PSED2	84 kDa	19	1	96400000	116000000	132000000	114800000	141000000	155000000	185000000	1.60333e+08	135000000	138000000	143000000	1.38667e+08	0.099	0.051	0.251	0.414
789	1954	1764	1972	L8FV98	VC83_03477	tr|L8FV98|L8FV98_PSED2	83 kDa	19	1	49800000	73500000	88900000	7.07333e+07	84400000	70300000	111000000	8.85667e+07	62900000	72800000	74700000	7.01333e+07	0.93	0.34	-0.0142	0.2
790	1749	1037	1713	L8G717	VC83_05851	tr|L8G717|L8G717_PSED2	82 kDa	19	1	91800000	88400000	99600000	9.32667e+07	196000000	181000000	306000000	2.27667e+08	92200000	100000000	102000000	9.80667e+07	0.33	0.0066	0.128	1.09
791	71	114	66	L8G6Z0	VC83_01274	tr|L8G6Z0|L8G6Z0_PSED2	22 kDa	19	1	3690000000	5610000000	5900000000	5.06667e+09	3540000000	3540000000	2780000000	3.28667e+09	4670000000	6550000000	6530000000	5.91667e+09	0.43	0.068	0.218	-0.667
792	1633	1077	1781	L8G8Y0	VC83_06229	tr|L8G8Y0|L8G8Y0_PSED2	78 kDa	19	1	58100000	114000000	146000000	1.06033e+08	213000000	170000000	260000000	2.14333e+08	53300000	102000000	113000000	8.94333e+07	0.7	0.066	-0.152	0.908
793	1851	1609	1922	L8FM09	VC83_02935	tr|L8FM09|L8FM09_PSED2	116 kDa	19	1	84700000	67700000	88200000	80200000	92300000	95900000	132000000	1.06733e+08	77200000	65100000	82500000	7.49333e+07	0.58	0.12	-0.134	0.181
794	1543	2180	1750	L8FWV1	VC83_03604	tr|L8FWV1|L8FWV1_PSED2	69 kDa	19	1	141000000	111000000	103000000	1.18333e+08	50000000	59500000	42900000	50800000	99700000	91700000	86800000	9.27333e+07	0.082	0.0032	-0.278	-1.15
795	531	925	550	L8G4Z0	VC83_06567	tr|L8G4Z0|L8G4Z0_PSED2	66 kDa	19	1	530000000	691000000	603000000	608000000	290000000	307000000	236000000	2.77667e+08	604000000	663000000	474000000	5.80333e+08	0.71	0.0021	0.00369	-1.06
796	479	196	452	L8FUH8	VC83_06942	tr|L8FUH8|L8FUH8_PSED2	41 kDa	19	1	367000000	719000000	954000000	680000000	1930000000	1330000000	2250000000	1.83667e+09	356000000	875000000	1060000000	7.63667e+08	0.85	0.032	0.283	1.42
797	50	45	57	L8FXD2	VC83_03795	tr|L8FXD2|L8FXD2_PSED2	25 kDa	19	1	7130000000	6510000000	6200000000	6.61333e+09	7710000000	8410000000	5120000000	7080000000	8010000000	6830000000	5850000000	6.89667e+09	0.74	0.78	0.0692	0.244
798	1381	1301	1174	L8G4I6	VC83_08067	tr|L8G4I6|L8G4I6_PSED2	62 kDa	19	1	130000000	149000000	154000000	1.44333e+08	169000000	167000000	137000000	1.57667e+08	152000000	265000000	153000000	190000000	0.27	0.36	0.0436	0.166
799	268	277	193	L8FVN7	VC83_04729	tr|L8FVN7|L8FVN7_PSED2	44 kDa	19	1	992000000	1130000000	2020000000	1.38067e+09	1620000000	1440000000	987000000	1349000000	1830000000	1970000000	2290000000	2030000000	0.13	0.98	0.803	0.356
800	2053	2141	2318	L8G9L6	VC83_07243	tr|L8G9L6|L8G9L6_PSED2	79 kDa	19	1	45600000	75400000	60900000	6.06333e+07	56300000	49200000	52800000	5.27667e+07	41000000	49200000	35900000	4.20333e+07	0.11	0.47	-0.569	-0.207
801	1939	2163	2095	L8G8S9	VC83_05487	tr|L8G8S9|L8G8S9_PSED2	85 kDa	19	1	85600000	53400000	77000000	72000000	46700000	61600000	46500000	51600000	77300000	51900000	47300000	5.88333e+07	0.38	0.13	-0.568	-0.722
802	174	243	169	L8FUI1	#N/A	tr|L8FUI1|L8FUI1_PSED2	32 kDa	19	1	2380000000	2020000000	1770000000	2.05667e+09	1600000000	1960000000	1010000000	1.52333e+09	3100000000	2080000000	1780000000	2320000000	0.62	0.2	0.0402	-0.335
803	1389	852	1312	L8GDM4	VC83_02991	tr|L8GDM4|L8GDM4_PSED2	41 kDa	19	0.89	143000000	133000000	154000000	1.43333e+08	301000000	290000000	350000000	3.13667e+08	182000000	140000000	145000000	1.55667e+08	0.44	0.00039	0.0199	1.08
804	2	16	4	L8FQU5	VC83_00280	tr|L8FQU5|L8FQU5_PSED2	18 kDa	19	1	26000000000	24600000000	23100000000	2.45667e+10	11600000000	13500000000	9460000000	11520000000	27400000000	26000000000	24400000000	2.59333e+10	0.32	0.0021	0.079	-1.09
805	1145	1325	1078	L8FTY2	VC83_09023	tr|L8FTY2|L8FTY2_PSED2	61 kDa	19	1	199000000	187000000	205000000	197000000	128000000	137000000	192000000	1.52333e+08	259000000	196000000	206000000	2.20333e+08	0.32	0.1	0.0501	-0.537
806	2365	1962	2403	L8GCM5	#N/A	tr|L8GCM5|L8GCM5_PSED2	66 kDa	19	1	33500000	39500000	47900000	40300000	63800000	53800000	83600000	6.70667e+07	27800000	39000000	47200000	38000000	0.72	0.038	-0.0203	0.691
807	617	872	612	L8FXZ7	VC83_06427	tr|L8FXZ7|L8FXZ7_PSED2	33 kDa	19	1	647000000	482000000	426000000	5.18333e+08	303000000	343000000	272000000	306000000	606000000	488000000	454000000	516000000	0.98	0.022	0.0201	-0.667
808	444	250	443	L8FNQ0	VC83_08844	tr|L8FNQ0|L8FNQ0_PSED2	40 kDa	19	1	979000000	598000000	655000000	744000000	1230000000	1340000000	1890000000	1.48667e+09	959000000	603000000	784000000	782000000	0.79	0.025	0.261	1.03
809	30	28	38	L8FU33	VC83_02355	tr|L8FU33|L8FU33_PSED2	22 kDa	19	1	5880000000	8270000000	12800000000	8.98333e+09	9130000000	9530000000	9000000000	9220000000	6050000000	8670000000	12400000000	9040000000	0.96	0.75	0.0678	0.143
810	1246	1647	1390	L8GAW1	VC83_07917	tr|L8GAW1|L8GAW1_PSED2	43 kDa	18	0.94	153000000	180000000	182000000	1.71667e+08	107000000	112000000	87400000	1.02133e+08	116000000	153000000	154000000	141000000	0.14	0.0052	-0.235	-0.75
811	1553	1675	1505	L8FTP4	VC83_04686	tr|L8FTP4|L8FTP4_PSED2	97 kDa	18	1	84500000	139000000	124000000	1.15833e+08	111000000	109000000	75700000	9.85667e+07	107000000	132000000	136000000	125000000	0.61	0.47	0.09	-0.19
812	1161	1503	1156	L8FSQ4	VC83_00823	tr|L8FSQ4|L8FSQ4_PSED2	74 kDa	18	1	230000000	187000000	164000000	1.93667e+08	132000000	148000000	86500000	1.22167e+08	251000000	181000000	153000000	195000000	0.98	0.067	-0.0485	-0.503
813	2094	2584	2132	L8G5B1	VC83_09493	tr|L8G5B1|L8G5B1_PSED2	201 kDa	18	1	74600000	55900000	41400000	57300000	25600000	33500000	26500000	2.85333e+07	71500000	48300000	47100000	5.56333e+07	0.93	0.024	-0.21	-1.08
814	1318	1714	1619	L8FW64	VC83_02970	tr|L8FW64|L8FW64_PSED2	74 kDa	18	1	162000000	153000000	148000000	1.54333e+08	98600000	110000000	73900000	9.41667e+07	93100000	113000000	122000000	1.09367e+08	0.014	0.014	-0.441	-0.637
815	682	707	753	L8FVN3	VC83_03117	tr|L8FVN3|L8FVN3_PSED2	51 kDa	18	1	370000000	458000000	492000000	440000000	493000000	410000000	363000000	422000000	351000000	408000000	367000000	3.75333e+08	0.19	0.75	-0.318	-0.16
816	1160	1486	1214	L8G3K2	VC83_01374	tr|L8G3K2|L8G3K2_PSED2	44 kDa	18	1	224000000	188000000	170000000	194000000	127000000	146000000	99200000	1.24067e+08	182000000	187000000	168000000	179000000	0.45	0.031	-0.0425	-0.561
817	2562	2800	2803	L8FVI8	#N/A	tr|L8FVI8|L8FVI8_PSED2	183 kDa	18	1	33500000	32200000	29000000	3.15667e+07	20400000	27500000	17600000	2.18333e+07	28700000	19900000	17900000	2.21667e+07	0.068	0.05	-0.697	-0.658
818	2167	2502	2252	L8GC86	VC83_07006	tr|L8GC86|L8GC86_PSED2	67 kDa	18	1	38400000	57600000	59900000	5.19667e+07	37900000	28400000	32100000	32800000	41800000	50800000	44700000	4.57667e+07	0.51	0.053	-0.365	-0.843
819	1353	1835	1577	L8FRS2	VC83_09538	tr|L8FRS2|L8FRS2_PSED2	44 kDa	18	1	132000000	169000000	144000000	1.48333e+08	88500000	96700000	56500000	8.05667e+07	108000000	128000000	107000000	1.14333e+08	0.048	0.025	-0.412	-0.697
820	1199	1115	1060	L8G600	#N/A	tr|L8G600|L8G600_PSED2	112 kDa	18	1	204000000	155000000	188000000	1.82333e+08	172000000	179000000	255000000	202000000	266000000	207000000	205000000	226000000	0.15	0.57	0.141	-0.0669
821	2073	2885	2319	L8FN60	VC83_04284	tr|L8FN60|L8FN60_PSED2	230 kDa	18	1	89300000	47500000	39900000	58900000	16600000	23300000	17000000	1.89667e+07	55400000	35400000	35300000	4.20333e+07	0.36	0.016	-0.424	-1.48
822	1258	748	1050	L8FYL3	#N/A	tr|L8FYL3|L8FYL3_PSED2	53 kDa	18	1	157000000	161000000	187000000	1.68333e+08	324000000	353000000	494000000	3.90333e+08	210000000	215000000	267000000	2.30667e+08	0.029	0.0041	0.419	1.14
823	1492	1577	1707	L8FXC2	#N/A	tr|L8FXC2|L8FXC2_PSED2	41 kDa	18	1	97700000	148000000	131000000	1.25567e+08	121000000	97000000	116000000	1.11333e+08	64200000	111000000	120000000	98400000	0.32	0.47	-0.246	-0.184
824	1891	1553	1686	L8G8C0	VC83_01786	tr|L8G8C0|L8G8C0_PSED2	72 kDa	18	1	76400000	70700000	82900000	7.66667e+07	88700000	94000000	164000000	1.15567e+08	120000000	94200000	87800000	1.00667e+08	0.065	0.14	0.301	0.299
825	484	822	552	L8FVS8	#N/A	tr|L8FVS8|L8FVS8_PSED2	56 kDa	18	1	910000000	613000000	500000000	6.74333e+08	281000000	437000000	279000000	3.32333e+08	772000000	497000000	468000000	579000000	0.57	0.038	-0.304	-1.13
826	718	805	639	L8FU90	VC83_07315	tr|L8FU90|L8FU90_PSED2	41 kDa	18	1	397000000	407000000	410000000	4.04667e+08	373000000	405000000	269000000	349000000	538000000	483000000	455000000	492000000	0.018	0.26	0.245	-0.126
827	1211	1362	1351	L8FXR9	VC83_07659	tr|L8FXR9|L8FXR9_PSED2	45 kDa	18	1	150000000	195000000	196000000	1.80333e+08	153000000	158000000	124000000	145000000	127000000	161000000	157000000	1.48333e+08	0.17	0.14	-0.313	-0.354
828	1384	1389	1665	L8GAD9	VC83_00713	tr|L8GAD9|L8GAD9_PSED2	69 kDa	18	1	152000000	119000000	161000000	144000000	142000000	163000000	117000000	1.40667e+08	89600000	89500000	127000000	1.02033e+08	0.079	0.88	-0.762	-0.0985
829	881	1043	954	L8FY05	VC83_02511	tr|L8FY05|L8FY05_PSED2	49 kDa	18	1	258000000	338000000	306000000	3.00667e+08	253000000	253000000	172000000	226000000	252000000	293000000	266000000	2.70333e+08	0.32	0.12	-0.2	-0.271
830	2079	2066	2187	L8FVA4	VC83_02782	tr|L8FVA4|L8FVA4_PSED2	123 kDa	18	1	77300000	49600000	47700000	58200000	56800000	58100000	59000000	5.79667e+07	62900000	45300000	42800000	5.03333e+07	0.53	0.9	-0.131	0.228
831	847	895	950	L8G8W1	VC83_06692	tr|L8G8W1|L8G8W1_PSED2	46 kDa	18	1	347000000	283000000	325000000	3.18333e+08	272000000	308000000	308000000	296000000	269000000	236000000	311000000	272000000	0.18	0.38	-0.271	-0.0799
832	1424	1848	1595	L8FZC6	VC83_08797	tr|L8FZC6|L8FZC6_PSED2	57 kDa	18	1	150000000	141000000	123000000	138000000	82900000	95000000	58000000	7.86333e+07	100000000	123000000	114000000	1.12333e+08	0.069	0.022	-0.309	-0.764
833	1249	1143	1104	A0A177AH53	#N/A	tr|A0A177AH53|A0A177AH53_9PEZI (+1)		18	1	218000000	178000000	117000000	171000000	209000000	226000000	142000000	1.92333e+08	268000000	196000000	176000000	2.13333e+08	0.35	0.6	0.141	0.238
834	446	341	465	L8FUG3	VC83_02025	tr|L8FUG3|L8FUG3_PSED2	36 kDa	18	1	604000000	742000000	862000000	736000000	1170000000	1210000000	902000000	1094000000	672000000	813000000	743000000	7.42667e+08	0.9	0.045	0.00229	0.652
835	2554	2504	2620	L8G0P3	VC83_08451	tr|L8G0P3|L8G0P3_PSED2	164 kDa	18	0.94	38500000	25300000	31500000	3.17667e+07	25100000	30300000	42400000	32600000	32100000	25300000	28400000	28600000	0.53	0.94	-0.148	-0.0566
836	594	758	633	L8FZ67	VC83_04447	tr|L8FZ67|L8FZ67_PSED2	33 kDa	18	1	330000000	652000000	630000000	5.37333e+08	413000000	361000000	371000000	3.81667e+08	428000000	546000000	515000000	4.96333e+08	0.87	0.25	-0.291	-0.764
837	662	605	626	L8G9B6	VC83_00616	tr|L8G9B6|L8G9B6_PSED2	63 kDa	18	1	600000000	416000000	369000000	4.61667e+08	569000000	617000000	393000000	5.26333e+08	693000000	449000000	364000000	502000000	0.79	0.54	0.11	0.45
838	592	486	614	L8FZ72	VC83_01504	tr|L8FZ72|L8FZ72_PSED2	37 kDa	18	1	444000000	509000000	662000000	5.38333e+08	784000000	715000000	614000000	7.04333e+08	365000000	525000000	648000000	5.12667e+08	0.78	0.11	0.0443	0.488
839	1919	2349	1976	L8G154	VC83_06776	tr|L8G154|L8G154_PSED2	57 kDa	18	1	95500000	71700000	53700000	7.36333e+07	40000000	45900000	36700000	4.08667e+07	68800000	72500000	66800000	6.93667e+07	0.85	0.034	-0.0606	-0.843
840	1216	893	1296	L8G6Y5	VC83_01780	tr|L8G6Y5|L8G6Y5_PSED2	71 kDa	18	1	163000000	131000000	246000000	180000000	202000000	180000000	509000000	297000000	134000000	140000000	203000000	159000000	0.66	0.33	-0.224	0.31
841	603	331	496	L8G5F7	VC83_04627	tr|L8G5F7|L8G5F7_PSED2	46 kDa	18	1	252000000	608000000	731000000	5.30333e+08	1150000000	931000000	1320000000	1.13367e+09	491000000	752000000	791000000	678000000	0.43	0.07	0.307	0.923
842	462	662	526	L8FRJ6	VC83_04827	tr|L8FRJ6|L8FRJ6_PSED2	40 kDa	18	1	457000000	784000000	889000000	710000000	494000000	483000000	420000000	4.65667e+08	463000000	667000000	709000000	613000000	0.64	0.14	-0.232	-0.7
843	555	389	543	L8G1L6	VC83_06754	tr|L8G1L6|L8G1L6_PSED2	48 kDa	18	1	376000000	550000000	797000000	5.74333e+08	954000000	783000000	1110000000	949000000	328000000	631000000	836000000	5.98333e+08	0.96	0.088	0.198	0.794
844	642	532	625	L8FZN2	VC83_06513	tr|L8FZN2|L8FZN2_PSED2	37 kDa	18	1	346000000	538000000	590000000	4.91333e+08	670000000	656000000	585000000	637000000	361000000	553000000	597000000	5.03667e+08	0.91	0.17	0.0399	0.286
845	1764	1717	1708	L8FY21	VC83_05785	tr|L8FY21|L8FY21_PSED2	69 kDa	18	1	128000000	80700000	65800000	91500000	98500000	125000000	58400000	9.39667e+07	126000000	92300000	76900000	98400000	0.73	0.95	0.194	0.287
846	1254	740	1348	L8FWF8	VC83_07717	tr|L8FWF8|L8FWF8_PSED2	32 kDa	18	1	70600000	182000000	256000000	1.69533e+08	440000000	311000000	438000000	3.96333e+08	56100000	166000000	226000000	1.49367e+08	0.81	0.073	-0.136	1.27
847	1604	1681	1729	L8GAJ5	VC83_07030	tr|L8GAJ5|L8GAJ5_PSED2	42 kDa	18	0.94	65000000	135000000	129000000	1.09667e+08	110000000	91600000	93000000	98200000	70200000	114000000	103000000	9.57333e+07	0.72	0.8	-0.33	-0.477
848	1784	1448	1928	A0A177ABP3	VC83_04981	tr|A0A177ABP3|A0A177ABP3_9PEZI	105 kDa	18	1	120000000	75200000	70500000	8.85667e+07	110000000	170000000	109000000	1.29667e+08	98600000	59900000	63700000	7.40667e+07	0.49	0.16	-0.241	0.546
849	742	665	750	L8FPQ7	VC83_00883	tr|L8FPQ7|L8FPQ7_PSED2	38 kDa	18	1	323000000	449000000	385000000	3.85667e+08	515000000	516000000	361000000	464000000	397000000	400000000	333000000	3.76667e+08	0.87	0.3	0.0432	0.421
850	2122	2094	2237	L8G603	VC83_03849	tr|L8G603|L8G603_PSED2	70 kDa	18	1	58300000	51200000	57000000	55500000	53200000	69100000	46000000	56100000	50200000	40700000	49400000	4.67667e+07	0.09	0.99	-0.206	-0.0992
851	1868	1786	1925	L8G619	VC83_01626	tr|L8G619|L8G619_PSED2	80 kDa	18	1	71200000	83700000	80400000	7.84333e+07	91600000	87800000	80600000	8.66667e+07	50800000	81300000	91900000	7.46667e+07	0.7	0.18	0.0161	0.126
852	1426	1920	1403	L8G806	VC83_00346	tr|L8G806|L8G806_PSED2	87 kDa	18	1	173000000	129000000	108000000	1.36667e+08	56000000	62800000	91700000	7.01667e+07	166000000	119000000	133000000	1.39333e+08	0.86	0.03	0.0406	-1.04
853	2579	2068	2563	L8G9Z8	VC83_01759	tr|L8G9Z8|L8G9Z8_PSED2	136 kDa	18	1	37900000	20600000	33200000	3.05667e+07	33800000	39600000	100000000	57800000	35600000	27500000	30400000	3.11667e+07	0.83	0.23	-0.127	0.254
854	676	738	655	L8G998	VC83_07002	tr|L8G998|L8G998_PSED2	53 kDa	18	1	376000000	475000000	486000000	4.45667e+08	432000000	444000000	318000000	398000000	429000000	507000000	466000000	4.67333e+08	0.61	0.43	-0.0269	-0.137
855	1140	1025	1243	L8G3T6	VC83_06164	tr|L8G3T6|L8G3T6_PSED2	40 kDa	18	1	180000000	172000000	244000000	1.98667e+08	241000000	248000000	203000000	2.30667e+08	131000000	164000000	217000000	1.70667e+08	0.43	0.27	-0.131	0.423
856	873	1118	855	L8G344	VC83_04887	tr|L8G344|L8G344_PSED2	45 kDa	18	1	336000000	330000000	244000000	3.03333e+08	243000000	226000000	136000000	2.01667e+08	349000000	312000000	274000000	3.11667e+08	0.81	0.11	-0.0814	-0.544
857	2656	2822	2516	L8GEE7	VC83_05147	tr|L8GEE7|L8GEE7_PSED2	155 kDa	18	1	34500000	26100000	22100000	2.75667e+07	19000000	24000000	20200000	2.10667e+07	42800000	27900000	26800000	32500000	0.47	0.16	0.0976	-0.371
858	1023	746	924	L8FUJ9	VC83_07212	tr|L8FUJ9|L8FUJ9_PSED2	60 kDa	18	1	258000000	184000000	259000000	2.33667e+08	306000000	307000000	561000000	3.91333e+08	330000000	250000000	261000000	2.80333e+08	0.26	0.1	0.0149	0.253
859	2626	2033	2645	L8FVR0	#N/A	tr|L8FVR0|L8FVR0_PSED2	96 kDa	18	1	30600000	22100000	33600000	2.87667e+07	59900000	60800000	62500000	6.10667e+07	27600000	24100000	32200000	2.79667e+07	0.9	0.0037	-0.148	0.991
860	636	862	764	L8FYG8	VC83_08131	tr|L8FYG8|L8FYG8_PSED2	40 kDa	18	1	546000000	516000000	441000000	501000000	347000000	362000000	222000000	3.10333e+08	433000000	359000000	319000000	3.70333e+08	0.049	0.042	-0.522	-0.574
861	361	312	457	L8G9P6	VC83_01143	tr|L8G9P6|L8G9P6_PSED2	43 kDa	18	1	846000000	784000000	1250000000	960000000	1050000000	1160000000	1380000000	1.19667e+09	757000000	667000000	851000000	7.58333e+08	0.25	0.23	-0.159	0.455
862	821	771	901	L8FY58	VC83_08206	tr|L8FY58|L8FY58_PSED2	54 kDa	18	1	238000000	345000000	422000000	335000000	373000000	337000000	407000000	3.72333e+08	193000000	288000000	390000000	2.90333e+08	0.59	0.5	-0.259	0.114
863	1005	1375	1283	L8FW68	VC83_01829	tr|L8FW68|L8FW68_PSED2	46 kDa	18	1	238000000	256000000	231000000	2.41667e+08	149000000	162000000	117000000	1.42667e+08	171000000	162000000	154000000	1.62333e+08	0.00075	0.0062	-0.551	-0.669
864	859	1225	1068	A0A177A523	VC83_06661	tr|A0A177A523|A0A177A523_9PEZI	36 kDa	18	1	376000000	333000000	231000000	3.13333e+08	167000000	210000000	142000000	173000000	245000000	252000000	173000000	2.23333e+08	0.16	0.034	-0.441	-0.995
865	316	525	384	A0A176ZZH4	VC83_08799	tr|A0A176ZZH4|A0A176ZZH4_9PEZI	44 kDa	18	1	1660000000	1020000000	725000000	1135000000	635000000	918000000	388000000	647000000	1300000000	860000000	645000000	935000000	0.6	0.18	-0.244	-0.681
866	1792	2271	1847	L8G119	VC83_07660	tr|L8G119|L8G119_PSED2	72 kDa	18	1	79600000	84700000	99900000	8.80667e+07	48100000	43400000	43300000	4.49333e+07	85700000	79700000	82000000	8.24667e+07	0.44	0.00093	-0.0462	-0.964
867	2278	2826	2366	L8FNK8	VC83_08950	tr|L8FNK8|L8FNK8_PSED2	173 kDa	18	1	47900000	48700000	38600000	4.50667e+07	22300000	24700000	15400000	20800000	44400000	36000000	37200000	39200000	0.23	0.0083	-0.364	-1.1
868	41	252	97	L8G2L8	VC83_07907	tr|L8G2L8|L8G2L8_PSED2	31 kDa	18	1	6150000000	7960000000	7550000000	7220000000	1330000000	1610000000	1470000000	1470000000	4220000000	4030000000	4370000000	4.20667e+09	0.0029	< 0.0001	-0.841	-2.37
869	2628	1924	2811	L8G2T6	VC83_01316	tr|L8G2T6|L8G2T6_PSED2	90 kDa	18	1	22300000	25400000	38500000	2.87333e+07	76200000	60300000	72900000	69800000	16600000	21700000	27600000	2.19667e+07	0.3	0.0071	-0.233	1.52
870	1863	1818	1768	L8FRL3	VC83_09325	tr|L8FRL3|L8FRL3_PSED2	57 kDa	18	1	80100000	70200000	86700000	79000000	74400000	67200000	107000000	8.28667e+07	99000000	80300000	92100000	9.04667e+07	0.19	0.85	0.203	-0.106
871	197	253	274	L8FMU1	#N/A	tr|L8FMU1|L8FMU1_PSED2	30 kDa	18	1	1310000000	2090000000	2170000000	1.85667e+09	1650000000	1620000000	1110000000	1460000000	1190000000	1460000000	1430000000	1360000000	0.17	0.33	-0.546	-0.365
872	1735	1564	1252	L8FQQ5	VC83_02360	tr|L8FQQ5|L8FQQ5_PSED2	107 kDa	18	1	105000000	89800000	90200000	95000000	98000000	103000000	139000000	1.13333e+08	232000000	137000000	137000000	1.68667e+08	0.041	0.25	0.609	0.19
873	1678	1626	1484	L8FN78	#N/A	tr|L8FN78|L8FN78_PSED2	50 kDa	18	1	77100000	107000000	119000000	1.01033e+08	97500000	91300000	124000000	1.04267e+08	127000000	125000000	129000000	127000000	0.14	0.82	0.239	-0.139
874	1726	1794	1730	L8FSV1	VC83_09334	tr|L8FSV1|L8FSV1_PSED2	103 kDa	18	1	115000000	92600000	80800000	9.61333e+07	70000000	72400000	114000000	8.54667e+07	121000000	82800000	83000000	95600000	0.94	0.51	-0.159	-0.356
875	2575	2679	2778	L8G934	#N/A	tr|L8G934|L8G934_PSED2	32 kDa	18	0.5	31000000	30200000	30800000	3.06667e+07	25500000	27200000	23200000	25300000	16600000	25200000	27800000	23200000	0.13	0.015	-0.286	-0.268
876	2083	1581	1938	L8G6F6	VC83_03842	tr|L8G6F6|L8G6F6_PSED2	49 kDa	18	1	49100000	54200000	70200000	5.78333e+07	95700000	69200000	167000000	1.10633e+08	48200000	71100000	100000000	73100000	0.44	0.1	0.392	0.821
877	145	18	101	L8G8Z5	VC83_00420	tr|L8G8Z5|L8G8Z5_PSED2	33 kDa	18	1	3740000000	2160000000	1760000000	2.55333e+09	8630000000	9900000000	15100000000	11210000000	5450000000	2760000000	4060000000	4090000000	0.18	0.0059	0.909	2.2
878	233	382	264	L8FZW7	VC83_08130	tr|L8FZW7|L8FZW7_PSED2	28 kDa	18	1	1940000000	1570000000	1280000000	1.59667e+09	1080000000	1150000000	693000000	9.74333e+08	1620000000	1360000000	1220000000	1400000000	0.44	0.065	-0.21	-0.543
879	1455	2501	1211	L8G540	VC83_04534	tr|L8G540|L8G540_PSED2	161 kDa	18	1	164000000	128000000	103000000	1.31667e+08	27500000	41300000	29900000	32900000	252000000	153000000	136000000	1.80333e+08	0.27	0.0016	0.259	-2.1
880	1136	1359	1125	L8G9G0	VC83_06246	tr|L8G9G0|L8G9G0_PSED2	79 kDa	18	1	247000000	176000000	175000000	1.99333e+08	138000000	154000000	145000000	1.45667e+08	263000000	165000000	187000000	205000000	0.92	0.062	0.0852	-0.284
881	783	764	939	L8G7U3	VC83_06693	tr|L8G7U3|L8G7U3_PSED2	36 kDa	18	1	347000000	420000000	309000000	3.58667e+08	442000000	405000000	291000000	3.79333e+08	256000000	305000000	267000000	276000000	0.071	0.77	-0.377	0.224
882	284	407	270	L8GBH6	#N/A	tr|L8GBH6|L8GBH6_PSED2	28 kDa	18	1	1400000000	1190000000	1190000000	1260000000	963000000	968000000	663000000	8.64667e+08	1420000000	1400000000	1310000000	1.37667e+09	0.21	0.046	0.234	-0.31
883	1475	798	1376	L8FVX8	VC83_07110	tr|L8FVX8|L8FVX8_PSED2	43 kDa	18	1	116000000	97600000	174000000	129200000	228000000	290000000	540000000	3.52667e+08	145000000	135000000	150000000	1.43333e+08	0.48	0.035	0.327	1.33
884	421	625	362	L8FZT7	VC83_08157	tr|L8FZT7|L8FZT7_PSED2	46 kDa	18	1	889000000	720000000	809000000	806000000	531000000	582000000	393000000	502000000	1190000000	894000000	901000000	995000000	0.14	0.022	0.155	-0.606
885	1107	920	1013	L8GDD8	VC83_06279	tr|L8GDD8|L8GDD8_PSED2	51 kDa	18	1	234000000	172000000	222000000	2.09333e+08	182000000	189000000	471000000	2.80667e+08	287000000	214000000	230000000	2.43667e+08	0.3	0.58	0.0551	-0.229
886	1612	1671	1534	L8G0J8	VC83_05003	tr|L8G0J8|L8G0J8_PSED2	52 kDa	18	1	125000000	104000000	96300000	1.08433e+08	103000000	107000000	87400000	9.91333e+07	138000000	110000000	111000000	1.19667e+08	0.41	0.42	0.0924	-0.0181
887	2196	2575	2303	L8G7V2	VC83_06703	tr|L8G7V2|L8G7V2_PSED2	101 kDa	18	1	53100000	51800000	44400000	4.97667e+07	28500000	30200000	28400000	2.90333e+07	48500000	41100000	39200000	4.29333e+07	0.16	0.00084	-0.336	-0.862
888	856	1333	905	L8FST3	VC83_04500	tr|L8FST3|L8FST3_PSED2	41 kDa	18	1	349000000	306000000	286000000	3.13667e+08	150000000	175000000	126000000	1.50333e+08	285000000	293000000	288000000	2.88667e+08	0.25	0.0027	-0.0875	-1.03
889	4	14	3	L8FU32	VC83_09260	tr|L8FU32|L8FU32_PSED2	14 kDa	18	1	30600000000	20200000000	18600000000	2.31333e+10	11200000000	14500000000	9390000000	1.16967e+10	35000000000	22900000000	21800000000	2.65667e+10	0.56	0.028	0.178	-0.854
890	1520	1378	1625	L8FV19	VC83_04023	tr|L8FV19|L8FV19_PSED2	65 kDa	18	1	144000000	93800000	130000000	122600000	94900000	122000000	211000000	1.42633e+08	116000000	95600000	113000000	108200000	0.48	0.69	-0.196	-0.0814
891	2809	2735	2897	L8FUE2	VC83_06723	tr|L8FUE2|L8FUE2_PSED2	100 kDa	18	1	28200000	18200000	20400000	2.22667e+07	14500000	14000000	41800000	2.34333e+07	26700000	16400000	14100000	1.90667e+07	0.49	0.87	-0.314	-0.487
892	2503	2795	2736	L8FN13	VC83_07775	tr|L8FN13|L8FN13_PSED2	125 kDa	18	1	36500000	32500000	31500000	33500000	21800000	20700000	23300000	2.19333e+07	24600000	24700000	24000000	2.44333e+07	0.0023	0.0017	-0.402	-0.578
893	206	296	224	L8G7H8	VC83_03979	tr|L8G7H8|L8G7H8_PSED2	29 kDa	18	1	1300000000	2010000000	1930000000	1.74667e+09	1410000000	1320000000	1060000000	1.26333e+09	1520000000	1940000000	1620000000	1.69333e+09	0.91	0.12	-0.254	-0.556
894	101	103	111	L8FQY4	VC83_02636	tr|L8FQY4|L8FQY4_PSED2	24 kDa	18	1	3170000000	3310000000	4360000000	3.61333e+09	3600000000	3400000000	3790000000	3.59667e+09	2290000000	3780000000	4790000000	3620000000	0.9	0.96	0.194	0.122
895	2262	2646	2541	L8FW76	VC83_06917	tr|L8FW76|L8FW76_PSED2	154 kDa	18	1	60600000	39900000	36500000	4.56667e+07	26200000	31500000	21800000	26500000	34900000	37300000	23200000	31800000	0.17	0.048	-0.194	-0.607
896	1077	1572	1045	L8FWR7	VC83_02811	tr|L8FWR7|L8FWR7_PSED2	82 kDa	17	1	288000000	216000000	148000000	2.17333e+08	116000000	157000000	63100000	1.12033e+08	368000000	186000000	141000000	2.31667e+08	0.96	0.1	-0.216	-0.895
897	1403	990	1234	L8G0A0	VC83_05260	tr|L8G0A0|L8G0A0_PSED2	54 kDa	17	1	128000000	130000000	166000000	1.41333e+08	208000000	168000000	354000000	2.43333e+08	124000000	167000000	227000000	1.72667e+08	0.41	0.1	0.362	0.676
898	1469	1766	1258	L8G398	VC83_06178	tr|L8G398|L8G398_PSED2	56 kDa	17	1	156000000	128000000	106000000	130000000	95000000	92000000	77700000	8.82333e+07	132000000	190000000	179000000	167000000	0.19	0.043	0.489	-0.472
899	2115	2323	2444	L8FYP0	VC83_03662	tr|L8FYP0|L8FYP0_PSED2	76 kDa	17	1	55900000	47200000	65300000	5.61333e+07	39800000	33800000	53000000	42200000	32200000	35300000	40200000	35900000	0.018	0.14	-0.664	-0.488
900	560	287	528	L8G7P9	VC83_05391	tr|L8G7P9|L8G7P9_PSED2	30 kDa	17	1	259000000	676000000	774000000	5.69667e+08	1320000000	1090000000	1490000000	1300000000	414000000	667000000	749000000	610000000	0.74	0.061	-0.0202	0.964
901	1918	1394	2150	L8FVD1	#N/A	tr|L8FVD1|L8FVD1_PSED2	41 kDa	17	0.94	72100000	46300000	103000000	73800000	101000000	72800000	246000000	1.39933e+08	64700000	38000000	58500000	5.37333e+07	0.36	0.27	-0.301	0.479
902	976	1235	1003	L8FT74	VC83_03032	tr|L8FT74|L8FT74_PSED2	43 kDa	17	1	273000000	293000000	196000000	254000000	204000000	201000000	109000000	1.71333e+08	297000000	259000000	189000000	2.48333e+08	0.9	0.16	-0.0738	-0.438
903	297	528	364	L8FZ09	VC83_06207	tr|L8FZ09|L8FZ09_PSED2	28 kDa	17	1	894000000	1230000000	1430000000	1.18467e+09	707000000	627000000	596000000	6.43333e+08	707000000	1190000000	1080000000	9.92333e+08	0.44	0.016	-0.192	-0.972
904	1141	1512	1194	L8G7D7	VC83_00085	tr|L8G7D7|L8G7D7_PSED2	76 kDa	17	1	237000000	184000000	175000000	1.98667e+08	110000000	113000000	141000000	1.21333e+08	229000000	156000000	167000000	184000000	0.61	0.016	-0.146	-0.711
905	1932	2178	1958	L8FP87	VC83_08427	tr|L8FP87|L8FP87_PSED2	57 kDa	17	1	59300000	85100000	73400000	72600000	61800000	56500000	34500000	5.09333e+07	66300000	75900000	71100000	71100000	0.92	0.15	-0.0461	-0.379
906	1880	1352	1918	L8GBY3	VC83_08722	tr|L8GBY3|L8GBY3_PSED2	55 kDa	17	1	92100000	65800000	74100000	7.73333e+07	106000000	95800000	240000000	1.47267e+08	88100000	65600000	73400000	75700000	0.89	0.14	-0.0142	0.518
907	2112	2390	2163	L8G9F7	VC83_06479	tr|L8G9F7|L8G9F7_PSED2	74 kDa	17	1	78300000	52700000	38100000	5.63667e+07	39700000	50500000	25200000	3.84667e+07	67300000	50900000	39800000	5.26667e+07	0.86	0.26	-0.0497	-0.408
908	1285	953	1318	L8FYQ5	#N/A	tr|L8FYQ5|L8FYQ5_PSED2	54 kDa	17	1	165000000	139000000	178000000	1.60667e+08	247000000	244000000	300000000	2.63667e+08	131000000	158000000	173000000	154000000	0.71	0.0072	-0.0654	0.584
909	1640	1638	1685	L8G5Q4	#N/A	tr|L8G5Q4|L8G5Q4_PSED2	55 kDa	17	1	63700000	121000000	131000000	1.05233e+08	116000000	106000000	87200000	1.03067e+08	85400000	107000000	110000000	100800000	0.98	0.95	-0.187	-0.204
910	585	928	652	L8FZJ9	VC83_05170	tr|L8FZJ9|L8FZJ9_PSED2	64 kDa	17	1	803000000	500000000	332000000	545000000	285000000	381000000	157000000	2.74333e+08	668000000	408000000	344000000	4.73333e+08	0.74	0.13	-0.292	-0.809
911	1271	962	1271	L8G6Y0	VC83_01775	tr|L8G6Y0|L8G6Y0_PSED2	32 kDa	17	1	106000000	166000000	224000000	1.65333e+08	265000000	250000000	269000000	2.61333e+08	94000000	185000000	214000000	1.64333e+08	0.96	0.084	0.157	0.674
912	1311	912	1618	L8G734	VC83_03997	tr|L8G734|L8G734_PSED2	39 kDa	17	1	250000000	87200000	129000000	155400000	201000000	232000000	423000000	2.85333e+08	125000000	96900000	107000000	1.09633e+08	0.46	0.17	-0.268	0.844
913	596	386	520	L8FQV2	VC83_02685	tr|L8FQV2|L8FQV2_PSED2	47 kDa	17	1	555000000	466000000	590000000	537000000	868000000	857000000	1160000000	9.61667e+08	630000000	558000000	713000000	6.33667e+08	0.17	0.0088	0.182	0.645
914	2163	1704	2063	L8G645	VC83_02711	tr|L8G645|L8G645_PSED2	61 kDa	17	1	41800000	39200000	75500000	5.21667e+07	83000000	55000000	148000000	9.53333e+07	54200000	53500000	74800000	6.08333e+07	0.47	0.19	0.374	0.988
915	1959	2292	2071	L8FTP9	#N/A	tr|L8FTP9|L8FTP9_PSED2	63 kDa	17	1	53200000	79100000	78900000	70400000	44400000	33700000	53300000	43800000	42200000	76000000	62900000	6.03667e+07	0.49	0.065	-0.327	-0.83
916	1331	1602	1329	L8FS07	VC83_03468	tr|L8FS07|L8FS07_PSED2	85 kDa	17	1	190000000	139000000	128000000	1.52333e+08	94100000	105000000	125000000	1.08033e+08	172000000	141000000	143000000	152000000	0.96	0.081	0.0368	-0.404
917	2522	3016	2610	L8G107	#N/A	tr|L8G107|L8G107_PSED2	98 kDa	17	1	42300000	33500000	22700000	3.28333e+07	15600000	23000000	8530000	15710000	25200000	32600000	29100000	2.89667e+07	0.64	0.083	-0.203	-1.1
918	2253	2685	2379	L8FN06	#VALUE!	tr|L8FN06|L8FN06_PSED2	122 kDa	17	1	55600000	42000000	41300000	46300000	25900000	28500000	21000000	2.51333e+07	36700000	36500000	42900000	38700000	0.19	0.01	-0.194	-0.696
919	518	787	591	L8G7G3	VC83_04360	tr|L8G7G3|L8G7G3_PSED2	41 kDa	17	1	463000000	730000000	682000000	625000000	394000000	388000000	309000000	3.63667e+08	450000000	580000000	566000000	532000000	0.42	0.031	-0.268	-0.812
920	1033	1445	1119	L8GC10	VC83_03017	tr|L8GC10|L8GC10_PSED2	34 kDa	17	1	323000000	215000000	150000000	2.29333e+08	140000000	166000000	84000000	130000000	280000000	193000000	146000000	2.06333e+08	0.77	0.14	-0.155	-0.617
921	1119	1302	1069	L8FWS4	VC83_02821	tr|L8FWS4|L8FWS4_PSED2	41 kDa	17	1	243000000	186000000	187000000	2.05333e+08	156000000	175000000	142000000	1.57667e+08	253000000	206000000	211000000	2.23333e+08	0.47	0.074	0.178	-0.257
922	3188	2316	3069	L8FRH9	VC83_01411	tr|L8FRH9|L8FRH9_PSED2	82 kDa	17	1	11800000	9300000	16900000	1.26667e+07	29700000	23700000	74600000	4.26667e+07	12700000	11800000	19200000	1.45667e+07	0.56	0.047	0.108	1.33
923	1356	621	1362	L8FSJ4	VC83_00402	tr|L8FSJ4|L8FSJ4_PSED2	44 kDa	17	1	88200000	151000000	204000000	1.47733e+08	467000000	425000000	626000000	506000000	113000000	143000000	183000000	1.46333e+08	0.92	0.0093	-0.0748	1.63
924	774	601	767	L8G0I3	VC83_04034	tr|L8G0I3|L8G0I3_PSED2	37 kDa	17	1	241000000	366000000	485000000	364000000	514000000	440000000	642000000	532000000	153000000	398000000	557000000	3.69333e+08	0.87	0.15	0.123	0.492
925	3175	3349	3138	L8FV31	#N/A	tr|L8FV31|L8FV31_PSED2	167 kDa	17	1	10900000	13300000	14400000	1.28667e+07	8520000	7730000	10300000	8850000	13400000	13400000	12400000	1.30667e+07	0.83	0.032	0.00682	-0.642
926	1217	889	1377	L8G9I4	#N/A	tr|L8G9I4|L8G9I4_PSED2	43 kDa	17	1	153000000	120000000	267000000	180000000	250000000	248000000	398000000	2.98667e+08	124000000	126000000	179000000	143000000	0.52	0.13	-0.28	0.715
927	1445	1594	1632	L8G4L2	#N/A	tr|L8G4L2|L8G4L2_PSED2 (+1)		17	1	103000000	150000000	148000000	1.33667e+08	127000000	108000000	92900000	109300000	84700000	125000000	110000000	1.06567e+08	0.25	0.26	-0.426	-0.457
928	903	1267	1037	L8FTQ2	VC83_06070	tr|L8FTQ2|L8FTQ2_PSED2	60 kDa	17	1	276000000	284000000	305000000	2.88333e+08	173000000	190000000	132000000	165000000	236000000	242000000	231000000	2.36333e+08	0.0037	0.0071	-0.265	-0.717
929	1242	1076	1092	L8FWE3	VC83_06717	tr|L8FWE3|L8FWE3_PSED2	42 kDa	17	1	191000000	155000000	172000000	1.72667e+08	189000000	221000000	234000000	2.14667e+08	253000000	186000000	209000000	216000000	0.11	0.067	0.288	0.366
930	1173	1769	1246	L8G9E2	VC83_03891	tr|L8G9E2|L8G9E2_PSED2	40 kDa	17	1	214000000	175000000	178000000	189000000	83700000	104000000	76200000	8.79667e+07	192000000	156000000	161000000	1.69667e+08	0.29	0.0025	-0.146	-1.09
931	1382	823	1286	L8FT21	VC83_09328	tr|L8FT21|L8FT21_PSED2	52 kDa	17	1	106000000	162000000	165000000	1.44333e+08	416000000	343000000	235000000	3.31333e+08	131000000	189000000	163000000	161000000	0.56	0.02	0.00703	1.08
932	1876	1887	1851	L8G8S4	VC83_05491	tr|L8G8S4|L8G8S4_PSED2	75 kDa	17	1	83200000	70800000	79300000	7.77667e+07	75500000	71100000	78000000	7.48667e+07	91600000	74900000	80100000	82200000	0.52	0.54	0.0147	-0.0704
933	1672	1527	1649	L8G623	VC83_07424	tr|L8G623|L8G623_PSED2	92 kDa	17	1	73800000	120000000	110000000	1.01267e+08	131000000	111000000	114000000	1.18667e+08	85500000	118000000	108000000	1.03833e+08	0.86	0.34	-0.0295	0.0453
934	902	1139	851	L8G7R5	VC83_05414	tr|L8G7R5|L8G7R5_PSED2	35 kDa	17	1	319000000	293000000	254000000	2.88667e+08	214000000	225000000	145000000	1.94667e+08	329000000	331000000	283000000	3.14333e+08	0.37	0.058	0.164	-0.453
935	611	980	723	L8G0B0	VC83_01484	tr|L8G0B0|L8G0B0_PSED2	37 kDa	17	0.94	493000000	553000000	520000000	522000000	246000000	287000000	216000000	2.49667e+08	408000000	397000000	390000000	3.98333e+08	0.0017	0.0011	-0.39	-1.08
936	1645	1549	1689	L8FXI1	VC83_08766	tr|L8FXI1|L8FXI1_PSED2	65 kDa	17	1	58900000	117000000	139000000	1.04967e+08	130000000	93400000	125000000	1.16133e+08	38100000	128000000	135000000	1.00367e+08	0.81	0.62	0.13	0.0935
937	124	185	89	L8FSZ8	VC83_02971	tr|L8FSZ8|L8FSZ8_PSED2	23 kDa	17	1	3210000000	3130000000	2920000000	3.08667e+09	2160000000	2170000000	1550000000	1960000000	4840000000	4010000000	4110000000	4320000000	0.0072	0.015	0.39	-0.536
938	695	1146	656	A0A177AJ01	VC83_01356	tr|A0A177AJ01|A0A177AJ01_9PEZI	57 kDa	17	1	657000000	389000000	226000000	424000000	229000000	193000000	154000000	192000000	694000000	368000000	336000000	466000000	0.75	0.096	-0.0789	-1.01
939	1014	1018	1084	L8FPP7	VC83_00868	tr|L8FPP7|L8FPP7_PSED2	45 kDa	17	1	261000000	224000000	227000000	2.37333e+08	231000000	252000000	216000000	233000000	227000000	205000000	222000000	218000000	0.22	0.8	-0.0336	0.024
940	218	127	209	L8G7R7	#N/A	tr|L8G7R7|L8G7R7_PSED2	50 kDa	17	1	1210000000	1590000000	2290000000	1.69667e+09	3060000000	2600000000	3180000000	2.94667e+09	1670000000	1860000000	2030000000	1.85333e+09	0.57	0.041	0.231	0.947
941	2658	2380	2471	L8FMS5	VC83_04980	tr|L8FMS5|L8FMS5_PSED2	143 kDa	17	1	32100000	24600000	25800000	27500000	35900000	43400000	37700000	39000000	43300000	29800000	30800000	3.46333e+07	0.2	0.025	0.259	0.548
942	2404	2037	2155	L8G2J4	VC83_06757	tr|L8G2J4|L8G2J4_PSED2	147 kDa	17	1	47600000	32600000	35200000	3.84667e+07	42300000	48900000	90700000	6.06333e+07	70300000	43500000	46000000	5.32667e+07	0.17	0.19	0.384	0.474
943	1151	1350	1197	L8FQZ2	VC83_02647	tr|L8FQZ2|L8FQZ2_PSED2	64 kDa	17	1	283000000	177000000	128000000	196000000	102000000	234000000	107000000	1.47667e+08	219000000	174000000	158000000	1.83667e+08	0.93	0.44	-0.0303	-0.732
944	2033	2446	2064	L8GB55	VC83_05481	tr|L8GB55|L8GB55_PSED2	77 kDa	17	1	74700000	64800000	47200000	6.22333e+07	37900000	42900000	25800000	3.55333e+07	70000000	61000000	51500000	6.08333e+07	0.94	0.051	-0.0864	-0.774
945	160	316	186	L8G2A9	VC83_03309	tr|L8G2A9|L8G2A9_PSED2	69 kDa	17	1	2930000000	2180000000	1860000000	2.32333e+09	1170000000	1670000000	718000000	1186000000	3030000000	1790000000	1470000000	2.09667e+09	0.63	0.063	-0.286	-0.898
946	470	506	539	L8FS11	VC83_05616	tr|L8FS11|L8FS11_PSED2	40 kDa	17	1	515000000	791000000	788000000	698000000	758000000	771000000	477000000	6.68667e+08	549000000	642000000	615000000	602000000	0.43	0.84	-0.357	-0.0545
947	719	759	722	L8GAN9	VC83_05769	tr|L8GAN9|L8GAN9_PSED2	38 kDa	17	1	256000000	526000000	431000000	4.04333e+08	433000000	393000000	319000000	3.81667e+08	338000000	454000000	404000000	3.98667e+08	0.93	0.93	-0.0948	-0.132
948	141	235	185	L8FME7	VC83_00950	tr|L8FME7|L8FME7_PSED2	30 kDa	17	1	2920000000	2510000000	2310000000	2580000000	1720000000	1790000000	1200000000	1570000000	2040000000	2160000000	2110000000	2.10333e+09	0.046	0.024	-0.252	-0.545
949	1080	1523	1360	L8GCQ8	VC83_04129	tr|L8GCQ8|L8GCQ8_PSED2	71 kDa	17	1	212000000	223000000	216000000	217000000	130000000	128000000	99900000	119300000	135000000	159000000	146000000	1.46667e+08	0.0013	0.0022	-0.569	-0.76
950	1412	820	1431	L8G5Z1	VC83_03867	tr|L8G5Z1|L8G5Z1_PSED2	25 kDa	17	1	175000000	106000000	139000000	140000000	288000000	280000000	432000000	3.33333e+08	167000000	102000000	133000000	134000000	0.84	0.013	-0.0665	1.05
951	488	628	488	L8FV33	VC83_07049	tr|L8FV33|L8FV33_PSED2	56 kDa	17	1	837000000	683000000	493000000	671000000	470000000	432000000	594000000	4.98667e+08	780000000	702000000	601000000	6.94333e+08	0.78	0.19	0.0397	-0.538
952	1756	1966	1790	L8FVX3	VC83_07105	tr|L8FVX3|L8FVX3_PSED2	84 kDa	17	1	98000000	76100000	102000000	9.20333e+07	62700000	59600000	77800000	66700000	102000000	87000000	77200000	8.87333e+07	0.79	0.06	-0.172	-0.644
953	376	474	382	L8FWW3	#N/A	tr|L8FWW3|L8FWW3_PSED2	54 kDa	17	1	702000000	989000000	1090000000	927000000	762000000	681000000	729000000	724000000	648000000	1090000000	1070000000	936000000	0.99	0.17	0.112	-0.439
954	2184	2381	2165	L8FXL1	VC83_06089	tr|L8FXL1|L8FXL1_PSED2	80 kDa	17	1	71100000	41600000	39300000	5.06667e+07	31600000	49600000	35600000	3.89333e+07	60500000	46000000	51100000	5.25333e+07	0.76	0.35	0.297	-0.224
955	273	516	303	L8GD82	VC83_06868	tr|L8GD82|L8GD82_PSED2	56 kDa	17	1	1430000000	1330000000	1250000000	1.33667e+09	696000000	692000000	588000000	6.58667e+08	1090000000	1300000000	1220000000	1.20333e+09	0.16	0.00045	-0.13	-0.945
956	289	280	352	L8G9F8	VC83_03866	tr|L8G9F8|L8G9F8_PSED2	21 kDa	17	1	1340000000	1180000000	1150000000	1.22333e+09	1370000000	1520000000	1100000000	1330000000	1060000000	1040000000	983000000	1.02767e+09	0.029	0.51	-0.177	0.223
957	1400	1148	1394	L8G6Z5	VC83_02214	tr|L8G6Z5|L8G6Z5_PSED2	49 kDa	17	1	119000000	119000000	187000000	1.41667e+08	188000000	179000000	207000000	1.91333e+08	136000000	125000000	161000000	1.40667e+08	0.95	0.11	0.188	0.656
958	170	147	172	L8G0N6	VC83_08227	tr|L8G0N6|L8G0N6_PSED2	38 kDa	17	1	2070000000	2050000000	2280000000	2.13333e+09	2820000000	2840000000	1780000000	2480000000	2480000000	2280000000	2040000000	2.26667e+09	0.41	0.46	0.145	0.447
959	447	226	278	L8FPM5	VC83_02690	tr|L8FPM5|L8FPM5_PSED2	20 kDa	17	1	723000000	819000000	663000000	735000000	1930000000	1730000000	1250000000	1.63667e+09	1430000000	1340000000	1200000000	1.32333e+09	0.0017	0.0056	0.896	1.26
960	645	570	562	L8GBE6	VC83_02721	tr|L8GBE6|L8GBE6_PSED2	48 kDa	17	1	399000000	585000000	478000000	4.87333e+08	644000000	624000000	472000000	580000000	515000000	611000000	576000000	5.67333e+08	0.25	0.3	0.268	0.383
961	864	534	906	L8G1B6	VC83_06889	tr|L8G1B6|L8G1B6_PSED2	29 kDa	17	1	189000000	303000000	436000000	3.09333e+08	696000000	625000000	581000000	634000000	138000000	323000000	404000000	2.88333e+08	0.81	0.036	0.0942	1.04
962	161	290	159	L8FYH9	VC83_07335	tr|L8FYH9|L8FYH9_PSED2	16 kDa	17	1	2320000000	2280000000	2360000000	2320000000	1280000000	1570000000	1020000000	1290000000	2350000000	2580000000	2500000000	2.47667e+09	0.08	0.0088	0.112	-0.856
963	2471	1948	2474	L8FNT2	VC83_08941	tr|L8FNT2|L8FNT2_PSED2	57 kDa	17	1	28000000	30900000	44900000	34600000	68400000	59200000	76200000	6.79333e+07	33800000	33200000	36800000	34600000	0.89	0.013	0.13	1.15
964	737	838	721	L8FWL5	VC83_02034	tr|L8FWL5|L8FWL5_PSED2	44 kDa	17	0.71	530000000	351000000	295000000	392000000	334000000	373000000	260000000	3.22333e+08	500000000	366000000	341000000	4.02333e+08	0.85	0.44	0.0603	-0.0728
965	2694	2923	2889	L8FPZ5	VC83_01453	tr|L8FPZ5|L8FPZ5_PSED2	112 kDa	17	1	33900000	23300000	21300000	2.61667e+07	17900000	23700000	11800000	17800000	27100000	16500000	14100000	1.92333e+07	0.25	0.18	-0.496	-0.378
966	37	84	32	L8FZV5	VC83_07474	tr|L8FZV5|L8FZV5_PSED2	14 kDa	17	1	8910000000	8030000000	6590000000	7.84333e+09	4510000000	5060000000	4080000000	4550000000	11300000000	9350000000	9100000000	9.91667e+09	0.1	0.0075	0.221	-0.832
967	1187	1800	1269	L8FWS9	VC83_02826	tr|L8FWS9|L8FWS9_PSED2	37 kDa	17	1	190000000	182000000	182000000	1.84667e+08	79700000	109000000	64500000	84400000	202000000	153000000	140000000	165000000	0.33	0.0063	-0.246	-1.19
968	1484	1689	1245	L8FVP4	VC83_04719	tr|L8FVP4|L8FVP4_PSED2	100 kDa	17	1	159000000	132000000	90100000	1.27033e+08	102000000	118000000	72400000	9.74667e+07	245000000	141000000	124000000	170000000	0.37	0.31	0.0878	-0.373
969	1873	2070	1926	L8G6X5	VC83_01293	tr|L8G6X5|L8G6X5_PSED2	83 kDa	17	1	59300000	79000000	95500000	7.79333e+07	66400000	54400000	52400000	5.77333e+07	68500000	72700000	82400000	7.45333e+07	0.86	0.14	-0.12	-0.54
970	70	86	67	A0A177AFZ7	VC83_02853	tr|A0A177AFZ7|A0A177AFZ7_9PEZI	94 kDa	17	1	6750000000	4150000000	4340000000	5080000000	3720000000	5480000000	4180000000	4460000000	6980000000	5690000000	5040000000	5.90333e+09	0.41	0.57	0.39	-0.0545
971	829	1131	786	L8G172	VC83_05892	tr|L8G172|L8G172_PSED2	47 kDa	17	1	303000000	369000000	313000000	3.28333e+08	198000000	223000000	167000000	196000000	379000000	349000000	346000000	358000000	0.26	0.0074	0.156	-0.659
972	353	434	372	L8FPM7	VC83_07174	tr|L8FPM7|L8FPM7_PSED2	30 kDa	17	1	559000000	1190000000	1170000000	973000000	902000000	860000000	682000000	8.14667e+08	783000000	1120000000	991000000	9.64667e+08	0.9	0.65	-0.241	-0.446
973	1532	1676	1547	L8FZA0	VC83_04415	tr|L8FZA0|L8FZA0_PSED2	55 kDa	17	1	105000000	134000000	120000000	1.19667e+08	111000000	101000000	83600000	9.85333e+07	121000000	124000000	109000000	118000000	0.9	0.15	0.00392	-0.252
974	2299	2558	2238	L8FX88	VC83_08109	tr|L8FX88|L8FX88_PSED2	61 kDa	17	1	41500000	40300000	50900000	4.42333e+07	31900000	27800000	30300000	30000000	27100000	56700000	56400000	4.67333e+07	0.98	0.01	0.441	-0.456
975	639	612	813	L8G2R1	VC83_07535	tr|L8G2R1|L8G2R1_PSED2	41 kDa	17	1	259000000	503000000	724000000	4.95333e+08	516000000	470000000	563000000	5.16333e+08	149000000	394000000	478000000	3.40333e+08	0.44	0.71	-0.352	0.0371
976	2059	1888	2108	L8G0S8	VC83_08577	tr|L8G0S8|L8G0S8_PSED2	92 kDa	17	1	67400000	50900000	62000000	60100000	58600000	60800000	105000000	74800000	58600000	54800000	60200000	5.78667e+07	0.73	0.41	-0.0812	-0.027
977	456	473	445	L8G0F0	VC83_03131	tr|L8G0F0|L8G0F0_PSED2	32 kDa	17	1	692000000	629000000	825000000	7.15333e+08	715000000	694000000	772000000	727000000	537000000	796000000	998000000	777000000	0.79	0.82	0.202	0.0463
978	242	145	180	L8G9L9	VC83_02735	tr|L8G9L9|L8G9L9_PSED2	39 kDa	17	1	1690000000	1420000000	1480000000	1530000000	2010000000	2780000000	2800000000	2530000000	2740000000	1700000000	2040000000	2160000000	0.091	0.015	0.47	0.914
979	38	69	34	L8FUV3	VC83_04848	tr|L8FUV3|L8FUV3_PSED2	34 kDa	17	1	5370000000	8770000000	8390000000	7510000000	5750000000	5640000000	4230000000	5.20667e+09	9530000000	10300000000	9200000000	9.67667e+09	0.16	0.13	0.184	-0.574
980	2331	2224	2441	L8G2R0	VC83_05029	tr|L8G2R0|L8G2R0_PSED2	53 kDa	17	1	31600000	48500000	46200000	42100000	49700000	46800000	46600000	47700000	28700000	40000000	39400000	3.60333e+07	0.44	0.36	-0.227	0.0199
981	391	354	396	L8G2Q3	VC83_07524	tr|L8G2Q3|L8G2Q3_PSED2	34 kDa	17	1	1050000000	862000000	765000000	8.92333e+08	1140000000	1200000000	787000000	1.04233e+09	997000000	852000000	847000000	8.98667e+08	0.9	0.41	-0.0157	0.398
982	1759	1531	1766	L8FP34	VC83_01418	tr|L8FP34|L8FP34_PSED2	38 kDa	17	1	87800000	87400000	100000000	9.17333e+07	127000000	115000000	112000000	118000000	78900000	89700000	103000000	9.05333e+07	0.86	0.011	0.0304	0.394
983	52	75	52	L8GE00	#N/A	tr|L8GE00|L8GE00_PSED2	28 kDa	17	1	5320000000	6500000000	7210000000	6.34333e+09	5150000000	4920000000	4790000000	4.95333e+09	6390000000	7210000000	7970000000	7190000000	0.31	0.059	0.149	-0.402
984	33	29	31	L8FVP3	VC83_02290	tr|L8FVP3|L8FVP3_PSED2	20 kDa	17	1	9950000000	7860000000	7560000000	8.45667e+09	9620000000	11400000000	6400000000	9140000000	12900000000	8830000000	8330000000	10020000000	0.38	0.78	0.168	0.291
985	69	140	104	L8FM06	VC83_02924	tr|L8FM06|L8FM06_PSED2	19 kDa	17	1	7390000000	5200000000	3040000000	5210000000	2510000000	3890000000	1360000000	2.58667e+09	6700000000	2990000000	2140000000	3.94333e+09	0.48	0.14	-0.798	-1.05
986	2125	2378	2070	L8FRG8	VC83_03366	tr|L8FRG8|L8FRG8_PSED2	71 kDa	17	1	69600000	44900000	50400000	5.49667e+07	34900000	38200000	44400000	3.91667e+07	75900000	48600000	57200000	6.05667e+07	0.63	0.093	0.183	-0.398
987	1822	1651	1990	L8FN39	VC83_01395	tr|L8FN39|L8FN39_PSED2	78 kDa	17	1	82600000	61200000	106000000	8.32667e+07	91900000	79300000	133000000	101400000	61200000	63000000	80800000	6.83333e+07	0.38	0.42	-0.39	0.154
988	2644	2785	2722	L8G6I2	VC83_07414	tr|L8G6I2|L8G6I2_PSED2	86 kDa	17	1	35100000	24300000	24800000	2.80667e+07	21500000	24900000	20100000	2.21667e+07	31500000	22300000	21000000	2.49333e+07	0.53	0.17	-0.15	-0.205
989	10	32	9	L8G4E6	VC83_04840	tr|L8G4E6|L8G4E6_PSED2	17 kDa	17	1	16800000000	19100000000	17100000000	1.76667e+10	8920000000	10200000000	7490000000	8870000000	21000000000	20400000000	20200000000	2.05333e+10	0.023	0.002	0.252	-0.939
990	2715	3150	2948	L8GAW7	VC83_01142	tr|L8GAW7|L8GAW7_PSED2	118 kDa	17	1	30900000	27500000	18900000	2.57667e+07	9750000	14800000	13400000	12650000	22500000	16000000	14700000	1.77333e+07	0.13	0.022	-0.782	-1.04
991	2333	2788	2316	L8FT85	VC83_03048	tr|L8FT85|L8FT85_PSED2	152 kDa	17	1	36600000	47400000	41600000	4.18667e+07	22800000	22100000	21400000	22100000	29500000	50500000	46500000	4.21667e+07	0.94	0.0011	0.162	-0.913
992	2244	1012	2113	L8FWU2	VC83_03586	tr|L8FWU2|L8FWU2_PSED2	59 kDa	16	1	60800000	36000000	44000000	4.69333e+07	155000000	204000000	349000000	236000000	62700000	58200000	51500000	5.74667e+07	0.24	0.0051	0.402	2.21
993	380	442	355	L8G1H0	VC83_03261	tr|L8G1H0|L8G1H0_PSED2	82 kDa	16	1	778000000	965000000	1020000000	921000000	871000000	834000000	696000000	8.00333e+08	1110000000	910000000	1050000000	1.02333e+09	0.34	0.27	0.12	-0.211
994	1839	1504	1667	A0A177AHM1	#N/A	tr|A0A177AHM1|A0A177AHM1_9PEZI (+1)		16	1	76900000	73800000	92900000	81200000	89500000	97000000	180000000	1.22167e+08	87200000	98600000	120000000	1.01933e+08	0.13	0.19	0.358	0.334
995	2289	2332	2314	L8GA23	VC83_00576	tr|L8GA23|L8GA23_PSED2	191 kDa	16	1	52300000	39100000	42100000	44500000	35000000	44600000	45900000	4.18333e+07	46100000	37000000	43700000	4.22667e+07	0.69	0.64	0.0529	0.0834
996	2612	2354	2493	L8FUM5	VC83_04858	tr|L8FUM5|L8FUM5_PSED2	52 kDa	16	1	16400000	28800000	43700000	2.96333e+07	44300000	32500000	45000000	40600000	16800000	38200000	45500000	33500000	0.8	0.28	0.407	0.622
997	808	910	824	L8G1F4	VC83_04031	tr|L8G1F4|L8G1F4_PSED2	71 kDa	16	1	369000000	355000000	314000000	346000000	326000000	329000000	204000000	2.86333e+08	293000000	342000000	363000000	3.32667e+08	0.63	0.27	-0.052	-0.122
998	606	703	716	L8G1H9	VC83_02445	tr|L8G1H9|L8G1H9_PSED2	61 kDa	16	1	549000000	558000000	470000000	5.25667e+08	477000000	496000000	302000000	425000000	437000000	410000000	369000000	4.05333e+08	0.024	0.24	-0.421	-0.202
999	1622	1466	1477	L8GA18	VC83_01779	tr|L8GA18|L8GA18_PSED2	44 kDa	16	1	84800000	112000000	126000000	107600000	135000000	132000000	116000000	1.27667e+08	112000000	121000000	151000000	128000000	0.29	0.22	0.109	0.235
1000	1262	1367	1380	A0A177AD85	#N/A	tr|A0A177AD85|A0A177AD85_9PEZI (+1)		16	0.94	143000000	168000000	191000000	1.67333e+08	141000000	132000000	159000000	144000000	117000000	155000000	156000000	1.42667e+08	0.26	0.21	-0.122	-0.25
1001	1780	1425	1792	L8FQP9	VC83_07309	tr|L8FQP9|L8FQP9_PSED2	55 kDa	16	1	58900000	108000000	101000000	89300000	153000000	137000000	113000000	1.34333e+08	71200000	97000000	97100000	8.84333e+07	0.95	0.11	-0.0614	0.44
1002	2050	2211	2156	L8FT57	VC83_02656	tr|L8FT57|L8FT57_PSED2	121 kDa	16	1	77300000	50700000	54200000	6.07333e+07	44300000	46800000	55500000	4.88667e+07	61600000	47900000	50300000	5.32667e+07	0.48	0.24	-0.108	-0.214
1003	941	1318	1080	L8FZY6	#N/A	tr|L8FZY6|L8FZY6_PSED2	42 kDa	16	1	252000000	293000000	265000000	270000000	167000000	189000000	104000000	1.53333e+08	228000000	224000000	205000000	219000000	0.019	0.033	-0.243	-0.668
1004	1189	878	1221	L8FSC6	#N/A	tr|L8FSC6|L8FSC6_PSED2	50 kDa	16	1	90800000	210000000	252000000	1.84267e+08	366000000	255000000	290000000	3.03667e+08	121000000	212000000	199000000	1.77333e+08	0.96	0.16	-0.0765	0.462
1005	1297	1655	1352	L8FN72	VC83_04301	tr|L8FN72|L8FN72_PSED2	49 kDa	16	1	183000000	162000000	130000000	1.58333e+08	115000000	113000000	75400000	1.01133e+08	190000000	142000000	113000000	1.48333e+08	0.69	0.057	-0.186	-0.518
1006	973	1458	1154	L8FTP2	VC83_04021	tr|L8FTP2|L8FTP2_PSED2	37 kDa	16	1	404000000	229000000	130000000	2.54333e+08	115000000	195000000	74300000	128100000	323000000	152000000	112000000	1.95667e+08	0.59	0.2	-0.592	-0.997
1007	1503	1376	1425	L8GDJ7	#N/A	tr|L8GDJ7|L8GDJ7_PSED2	65 kDa	16	1	112000000	106000000	155000000	1.24333e+08	147000000	156000000	125000000	1.42667e+08	120000000	121000000	166000000	1.35667e+08	0.61	0.35	0.11	0.392
1008	1143	274	1205	L8FTN8	VC83_04027	tr|L8FTN8|L8FTN8_PSED2	27 kDa	16	1	95300000	214000000	283000000	1.97433e+08	1530000000	1180000000	1370000000	1360000000	108000000	201000000	238000000	1.82333e+08	0.93	0.0038	-0.0933	2.68
1009	961	1436	1073	L8GAN0	VC83_06247	tr|L8GAN0|L8GAN0_PSED2	46 kDa	16	1	320000000	258000000	201000000	2.59667e+08	136000000	171000000	89000000	132000000	274000000	214000000	178000000	222000000	0.45	0.041	-0.265	-0.921
1010	2955	2757	3051	L8G435	VC83_07627	tr|L8G435|L8G435_PSED2	102 kDa	16	1	30500000	12800000	12100000	1.84667e+07	18400000	24400000	25900000	22900000	21600000	11500000	11600000	14900000	0.68	0.4	-0.137	0.934
1011	712	614	675	L8G2Q5	#N/A	tr|L8G2Q5|L8G2Q5_PSED2	33 kDa	16	1	375000000	420000000	437000000	4.10667e+08	533000000	580000000	434000000	5.15667e+08	382000000	468000000	496000000	4.48667e+08	0.41	0.085	0.156	0.344
1012	2209	2043	2190	L8FVI1	VC83_01999	tr|L8FVI1|L8FVI1_PSED2	89 kDa	16	1	39400000	50500000	57100000	49000000	49200000	46900000	84800000	60300000	51600000	43900000	54500000	50000000	0.84	0.46	0.03	-0.0378
1013	779	1045	772	L8G7Q5	VC83_05854	tr|L8G7Q5|L8G7Q5_PSED2	45 kDa	16	1	489000000	341000000	254000000	3.61333e+08	246000000	280000000	150000000	2.25333e+08	496000000	323000000	280000000	3.66333e+08	0.95	0.16	-0.0813	-0.472
1014	2599	2848	3067	L8G1T3	#N/A	tr|L8G1T3|L8G1T3_PSED2	85 kDa	16	1	20700000	35000000	34600000	30100000	24000000	21900000	14900000	2.02667e+07	9090000	18300000	16500000	14630000	0.057	0.16	-1.06	-0.655
1015	1904	1138	1594	L8G3S4	VC83_06179	tr|L8G3S4|L8G3S4_PSED2	89 kDa	16	1	97800000	69800000	58700000	7.54333e+07	171000000	272000000	142000000	195000000	149000000	88500000	100000000	112500000	0.14	0.019	0.523	1.29
1016	2205	1773	2031	L8FXP8	VC83_07683	tr|L8FXP8|L8FXP8_PSED2	49 kDa	16	1	54700000	33500000	59800000	4.93333e+07	73300000	62600000	127000000	8.76333e+07	66200000	53700000	71500000	63800000	0.23	0.12	0.275	0.424
1017	534	863	476	L8G606	VC83_08378	tr|L8G606|L8G606_PSED2	42 kDa	16	1	689000000	643000000	477000000	603000000	284000000	447000000	200000000	3.10333e+08	1030000000	539000000	567000000	712000000	0.61	0.053	-0.182	-1.18
1018	1579	1432	1775	L8FPW4	VC83_08835	tr|L8FPW4|L8FPW4_PSED2	49 kDa	16	1	109000000	91000000	139000000	113000000	130000000	136000000	132000000	1.32667e+08	74600000	81800000	113000000	89800000	0.26	0.22	-0.418	0.273
1019	1108	782	1054	L8G5M3	#N/A	tr|L8G5M3|L8G5M3_PSED2	31 kDa	16	1	169000000	203000000	255000000	209000000	423000000	363000000	312000000	366000000	163000000	250000000	271000000	228000000	0.71	0.019	0.298	0.837
1020	705	923	817	L8G5B3	VC83_02415	tr|L8G5B3|L8G5B3_PSED2	48 kDa	16	1	381000000	430000000	443000000	418000000	299000000	317000000	220000000	2.78667e+08	344000000	333000000	336000000	3.37667e+08	0.011	0.027	-0.357	-0.527
1021	1720	1758	1130	L8FQS3	VC83_08277	tr|L8FQS3|L8FQS3_PSED2	58 kDa	16	1	135000000	97300000	57500000	96600000	99500000	106000000	63700000	8.97333e+07	253000000	206000000	154000000	2.04333e+08	0.052	0.9	1.08	0.0322
1022	1294	1556	1558	L8FSF3	VC83_06939	tr|L8FSF3|L8FSF3_PSED2	61 kDa	16	1	154000000	159000000	165000000	1.59333e+08	124000000	132000000	89900000	115300000	119000000	122000000	108000000	1.16333e+08	0.002	0.049	-0.411	-0.354
1023	2012	1496	2005	L8FQ55	VC83_04076	tr|L8FQ55|L8FQ55_PSED2	59 kDa	16	1	48400000	62900000	81100000	6.41333e+07	93100000	74900000	201000000	123000000	49200000	62800000	87200000	66400000	0.9	0.16	-0.000906	0.567
1024	1519	1959	1599	L8G2S6	VC83_05169	tr|L8G2S6|L8G2S6_PSED2	50 kDa	16	1	169000000	124000000	75100000	122700000	69700000	89700000	42900000	6.74333e+07	150000000	105000000	80000000	1.11667e+08	0.82	0.14	-0.243	-0.835
1025	2138	1799	2014	L8G8F5	#N/A	tr|L8G8F5|L8G8F5_PSED2	54 kDa	16	1	45900000	53500000	61900000	5.37667e+07	87900000	80800000	84800000	84500000	44400000	75500000	76300000	65400000	0.43	0.007	0.497	0.665
1026	759	1001	961	L8G5W4	VC83_02249	tr|L8G5W4|L8G5W4_PSED2	33 kDa	16	1	416000000	419000000	291000000	3.75333e+08	253000000	288000000	175000000	2.38667e+08	281000000	269000000	245000000	265000000	0.057	0.075	-0.63	-0.717
1027	1031	1557	897	A0A177A1E7	VC83_08348	tr|A0A177A1E7|A0A177A1E7_9PEZI	66 kDa	16	1	295000000	225000000	171000000	2.30333e+08	112000000	141000000	92800000	1.15267e+08	322000000	294000000	258000000	2.91333e+08	0.21	0.027	0.385	-1.01
1028	1371	794	1448	L8G4Q7	#N/A	tr|L8G4Q7|L8G4Q7_PSED2	55 kDa	16	1	132000000	137000000	169000000	146000000	377000000	407000000	292000000	3.58667e+08	123000000	125000000	146000000	1.31333e+08	0.31	0.0021	-0.143	1.46
1029	1552	1242	1638	L8G2W6	VC83_02395	tr|L8G2W6|L8G2W6_PSED2	45 kDa	16	1	111000000	98000000	139000000	116000000	149000000	124000000	237000000	170000000	96700000	92700000	129000000	1.06133e+08	0.57	0.18	-0.201	0.423
1030	2852	2203	2731	L8GC72	VC83_04602	tr|L8GC72|L8GC72_PSED2	63 kDa	16	1	21600000	16600000	24900000	2.10333e+07	36800000	32200000	79000000	4.93333e+07	21200000	19800000	32700000	2.45667e+07	0.5	0.062	-0.024	0.767
1031	850	1278	1070	L8FYX1	VC83_08133	tr|L8FYX1|L8FYX1_PSED2	43 kDa	16	1	349000000	297000000	306000000	3.17333e+08	147000000	185000000	156000000	1.62667e+08	227000000	218000000	225000000	2.23333e+08	0.0024	0.0014	-0.444	-0.971
1032	576	262	604	L8FY79	VC83_07273	tr|L8FY79|L8FY79_PSED2	30 kDa	16	1	353000000	501000000	806000000	5.53333e+08	1220000000	1120000000	1830000000	1390000000	291000000	566000000	708000000	5.21667e+08	0.86	0.028	0.177	1.29
1033	2426	2598	2464	L8G016	VC83_03133	tr|L8G016|L8G016_PSED2	123 kDa	16	1	52800000	31700000	26400000	3.69667e+07	25300000	38400000	19900000	2.78667e+07	35600000	35500000	33800000	3.49667e+07	0.96	0.39	0.164	-0.324
1034	2064	2492	2118	L8G5Y4	VC83_05379	tr|L8G5Y4|L8G5Y4_PSED2	84 kDa	16	1	69400000	52100000	57000000	59500000	34700000	36500000	28600000	3.32667e+07	61800000	64000000	44700000	5.68333e+07	0.74	0.0069	0.117	-0.714
1035	622	317	541	L8FTM6	VC83_04707	tr|L8FTM6|L8FTM6_PSED2	31 kDa	16	1	346000000	536000000	661000000	5.14333e+08	1250000000	1400000000	898000000	1.18267e+09	490000000	660000000	648000000	5.99333e+08	0.45	0.022	0.272	1.22
1036	2492	2353	2494	L8FQX2	#N/A	tr|L8FQX2|L8FQX2_PSED2	120 kDa	16	1	47400000	25200000	29500000	3.40333e+07	30200000	32100000	59600000	4.06333e+07	40100000	28900000	31400000	3.34667e+07	0.96	0.6	0.0925	0.12
1037	2931	3031	2892	L8FNI1	VC83_08548	tr|L8FNI1|L8FNI1_PSED2	121 kDa	16	1	25700000	16200000	14800000	18900000	13600000	15400000	17700000	1.55667e+07	25600000	15000000	16900000	1.91667e+07	0.94	0.42	0.0609	-0.074
1038	290	464	341	L8FSK3	#N/A	tr|L8FSK3|L8FSK3_PSED2	26 kDa	16	1	1510000000	1060000000	1100000000	1.22333e+09	700000000	1080000000	455000000	745000000	1420000000	898000000	892000000	1070000000	0.49	0.12	-0.286	-0.646
1039	826	2278	610	L8G2E9	VC83_03124	tr|L8G2E9|L8G2E9_PSED2	61 kDa	16	1	524000000	300000000	167000000	3.30333e+08	40600000	66200000	27300000	44700000	617000000	507000000	425000000	5.16333e+08	0.19	0.0094	0.755	-2.89
1040	1752	1181	1850	L8G9C8	VC83_06509	tr|L8G9C8|L8G9C8_PSED2	37 kDa	16	1	81600000	69300000	128000000	9.29667e+07	160000000	132000000	256000000	1.82667e+08	76900000	67800000	102000000	8.22333e+07	0.67	0.066	-0.0848	0.974
1041	1042	447	1250	L8FRB9	#N/A	tr|L8FRB9|L8FRB9_PSED2	37 kDa	16	1	199000000	203000000	279000000	227000000	889000000	801000000	663000000	7.84333e+08	115000000	173000000	219000000	169000000	0.22	0.00087	-0.231	1.98
1042	1888	2235	1829	L8FX18	VC83_08225	tr|L8FX18|L8FX18_PSED2	68 kDa	16	1	99800000	74700000	56400000	7.69667e+07	48400000	59600000	33500000	4.71667e+07	119000000	74400000	58300000	83900000	0.81	0.11	-0.00435	-0.626
1043	1796	2082	1837	L8FPU2	VC83_08815	tr|L8FPU2|L8FPU2_PSED2	56 kDa	16	1	66600000	90700000	104000000	87100000	58100000	49900000	62300000	5.67667e+07	55100000	95000000	100000000	8.33667e+07	0.81	0.048	0.0683	-0.642
1044	1989	1188	1924	L8G4D3	VC83_08446	tr|L8G4D3|L8G4D3_PSED2	59 kDa	16	1	58300000	56300000	86000000	6.68667e+07	175000000	117000000	249000000	1.80333e+08	49500000	75200000	99800000	7.48333e+07	0.73	0.02	0.367	1.59
1045	1293	1046	1225	A0A177A628	#N/A	tr|A0A177A628|A0A177A628_9PEZI (+1)		16	1	64800000	180000000	234000000	159600000	212000000	175000000	288000000	225000000	93900000	199000000	237000000	1.76633e+08	0.76	0.34	0.143	0.235
1046	1373	1672	1548	L8FVY7	VC83_07120	tr|L8FVY7|L8FVY7_PSED2	31 kDa	16	1	155000000	155000000	127000000	1.45667e+08	111000000	114000000	71900000	9.89667e+07	120000000	123000000	111000000	118000000	0.048	0.069	-0.37	-0.486
1047	1644	2246	1759	L8FT30	VC83_06025	tr|L8FT30|L8FT30_PSED2	57 kDa	16	1	140000000	108000000	67300000	105100000	48900000	60400000	30600000	4.66333e+07	119000000	88700000	67700000	91800000	0.69	0.052	-0.282	-1.14
1048	193	251	229	L8G3X8	VC83_05309	tr|L8G3X8|L8G3X8_PSED2	34 kDa	16	1	1610000000	1910000000	2080000000	1.86667e+09	1630000000	1580000000	1220000000	1.47667e+09	1450000000	1800000000	1760000000	1670000000	0.34	0.12	-0.119	-0.277
1049	1547	1585	1517	L8G1P1	VC83_06437	tr|L8G1P1|L8G1P1_PSED2	52 kDa	16	1	140000000	84500000	125000000	116500000	78400000	75600000	177000000	1.10333e+08	130000000	107000000	131000000	1.22667e+08	0.71	0.74	0.0541	-0.674
1050	2799	1856	2265	L8GD94	VC83_09051	tr|L8GD94|L8GD94_PSED2	64 kDa	16	1	22000000	18800000	26800000	2.25333e+07	52200000	50100000	131000000	7.77667e+07	53200000	42100000	40200000	4.51667e+07	0.0065	0.026	0.937	1.25
1051	392	702	596	L8FUH5	VC83_03088	tr|L8FUH5|L8FUH5_PSED2	33 kDa	16	1	796000000	698000000	1180000000	8.91333e+08	418000000	476000000	383000000	4.25667e+08	442000000	537000000	604000000	5.27667e+08	0.05	0.013	-0.569	-0.93
1052	2821	2385	2818	L8G2C0	VC83_07752	tr|L8G2C0|L8G2C0_PSED2	61 kDa	16	1	21600000	16700000	27100000	21800000	26700000	18900000	70500000	38700000	21100000	18300000	26100000	2.18333e+07	0.96	0.36	-0.0382	0.306
1053	57	91	44	L8G275	VC83_07334	tr|L8G275|L8G275_PSED2	15 kDa	16	1	4420000000	6520000000	6800000000	5.91333e+09	4540000000	4770000000	3290000000	4200000000	7030000000	8630000000	8520000000	8060000000	0.1	0.13	0.386	-0.523
1054	1347	1828	1721	L8FQ25	VC83_08888	tr|L8FQ25|L8FQ25_PSED2	37 kDa	16	1	173000000	144000000	130000000	149000000	91700000	98900000	52900000	8.11667e+07	114000000	91400000	85300000	96900000	0.025	0.042	-0.654	-0.649
1055	1586	1467	1450	L8G894	VC83_01894	tr|L8G894|L8G894_PSED2	58 kDa	16	1	137000000	91100000	108000000	1.12033e+08	120000000	121000000	142000000	1.27667e+08	149000000	109000000	135000000	131000000	0.34	0.34	0.325	0.172
1056	1339	1426	1046	L8FUX7	VC83_04009	tr|L8FUX7|L8FUX7_PSED2	73 kDa	16	1	190000000	161000000	102000000	151000000	129000000	168000000	105000000	134000000	328000000	189000000	177000000	2.31333e+08	0.2	0.67	0.228	-0.325
1057	2469	701	1798	L8FX44	VC83_08099	tr|L8FX44|L8FX44_PSED2	39 kDa	16	1	29500000	27900000	46500000	3.46333e+07	410000000	443000000	429000000	4.27333e+08	76700000	87200000	98900000	87600000	0.0059	0.0001	1.56	3.86
1058	244	450	296	L8GEY0	#N/A	tr|L8GEY0|L8GEY0_PSED2	72 kDa	16	1	1800000000	1800000000	956000000	1.51867e+09	821000000	996000000	501000000	7.72667e+08	1760000000	1090000000	854000000	1.23467e+09	0.52	0.083	-0.718	-1.13
1059	2468	2032	2457	L8G7Y3	VC83_05556	tr|L8G7Y3|L8G7Y3_PSED2	79 kDa	16	1	33600000	26300000	44100000	3.46667e+07	42900000	41900000	98500000	61100000	38100000	31500000	35900000	3.51667e+07	0.84	0.19	0.0931	0.352
1060	721	836	710	L8G0D9	VC83_03605	tr|L8G0D9|L8G0D9_PSED2	41 kDa	16	1	442000000	402000000	366000000	4.03333e+08	325000000	400000000	246000000	3.23667e+08	423000000	407000000	399000000	4.09667e+08	0.76	0.19	0.0176	-0.308
1061	1938	1303	2030	L8G0J6	#N/A	tr|L8G0J6|L8G0J6_PSED2	60 kDa	16	1	67900000	51200000	97000000	7.20333e+07	103000000	86400000	283000000	1.57467e+08	60600000	53400000	77500000	6.38333e+07	0.67	0.18	-0.166	0.605
1062	2697	3043	2757	L8G1M1	#N/A	tr|L8G1M1|L8G1M1_PSED2	83 kDa	16	1	30100000	25700000	22500000	26100000	14300000	20900000	10100000	15100000	22200000	25900000	22900000	2.36667e+07	0.39	0.061	-0.168	-0.851
1063	1139	936	876	L8FWK2	VC83_02801	tr|L8FWK2|L8FWK2_PSED2	32 kDa	16	1	184000000	225000000	188000000	199000000	310000000	332000000	171000000	271000000	355000000	292000000	252000000	2.99667e+08	0.026	0.28	0.633	0.72
1064	920	826	928	L8GBJ6	#N/A	tr|L8GBJ6|L8GBJ6_PSED2	23 kDa	16	1	260000000	285000000	289000000	278000000	358000000	384000000	250000000	3.30667e+08	240000000	299000000	299000000	2.79333e+08	0.99	0.31	0.069	0.331
1065	1594	2086	1703	L8G2U9	#N/A	tr|L8G2U9|L8G2U9_PSED2	85 kDa	16	1	147000000	100000000	86500000	1.11167e+08	58100000	67300000	43700000	5.63667e+07	136000000	81400000	78600000	9.86667e+07	0.61	0.03	-0.303	-0.79
1066	1654	1837	1553	L8FRA0	VC83_08553	tr|L8FRA0|L8FRA0_PSED2	95 kDa	16	1	137000000	105000000	68300000	1.03433e+08	85600000	93100000	62300000	8.03333e+07	134000000	115000000	102000000	117000000	0.52	0.39	0.127	-0.294
1067	865	916	907	L8FZ08	VC83_02837	tr|L8FZ08|L8FZ08_PSED2	53 kDa	16	1	245000000	345000000	337000000	309000000	323000000	266000000	259000000	2.82667e+08	247000000	317000000	301000000	2.88333e+08	0.66	0.56	-0.163	-0.34
1068	1739	1865	1891	L8G6I1	VC83_01254	tr|L8G6I1|L8G6I1_PSED2	90 kDa	16	1	97900000	88700000	96800000	9.44667e+07	82900000	83100000	65200000	7.70667e+07	75000000	78700000	82200000	7.86333e+07	0.011	0.073	-0.298	-0.224
1069	1643	1951	1579	L8G4I2	#N/A	tr|L8G4I2|L8G4I2_PSED2	71 kDa	16	1	137000000	103000000	75500000	1.05167e+08	72000000	83500000	48100000	6.78667e+07	145000000	102000000	94900000	1.13967e+08	0.69	0.14	-0.0129	-0.516
1070	853	755	800	L8G4N5	VC83_05669	tr|L8G4N5|L8G4N5_PSED2	26 kDa	16	1	390000000	245000000	311000000	3.15333e+08	347000000	400000000	409000000	3.85333e+08	432000000	269000000	346000000	349000000	0.63	0.21	0.153	0.364
1071	1914	1685	1772	L8GAY8	VC83_05571	tr|L8GAY8|L8GAY8_PSED2	48 kDa	16	1	51100000	87200000	84800000	7.43667e+07	107000000	88200000	98600000	9.79333e+07	59000000	108000000	103000000	90000000	0.52	0.18	0.278	0.217
1072	680	762	700	L8G3W6	VC83_02110	tr|L8G3W6|L8G3W6_PSED2	48 kDa	16	1	407000000	480000000	444000000	4.43667e+08	427000000	422000000	291000000	380000000	381000000	446000000	422000000	4.16333e+08	0.39	0.28	-0.0733	-0.0726
1073	1421	1783	1626	L8FZA9	VC83_03491	tr|L8FZA9|L8FZA9_PSED2	38 kDa	16	1	151000000	133000000	131000000	1.38333e+08	86100000	100000000	75000000	8.70333e+07	121000000	99700000	103000000	107900000	0.029	0.0077	-0.372	-0.624
1074	2005	2269	2221	L8G964	#N/A	tr|L8G964|L8G964_PSED2	53 kDa	16	1	65200000	64300000	65300000	6.49333e+07	45800000	51500000	37800000	4.50333e+07	40600000	49500000	53500000	4.78667e+07	0.019	0.014	-0.4	-0.512
1075	2413	2539	2416	L8FR14	VC83_02676	tr|L8FR14|L8FR14_PSED2	80 kDa	16	1	30600000	46600000	36900000	3.80333e+07	37200000	32000000	23400000	3.08667e+07	30500000	43300000	38500000	3.74333e+07	0.95	0.31	0.0622	-0.206
1076	2888	2771	2986	L8FP46	VC83_04483	tr|L8FP46|L8FP46_PSED2	82 kDa	16	1	24300000	20500000	15000000	1.99333e+07	23700000	27400000	16600000	2.25667e+07	14300000	17900000	17900000	16700000	0.36	0.59	-0.198	0.206
1077	2162	2455	2232	L8G9J2	VC83_06705	tr|L8G9J2|L8G9J2_PSED2	72 kDa	16	1	56800000	43500000	56500000	5.22667e+07	34000000	45400000	26400000	3.52667e+07	58200000	40900000	42000000	4.70333e+07	0.48	0.084	-0.427	-0.733
1078	1583	1038	1653	L8FQW8	VC83_08540	tr|L8FQW8|L8FQW8_PSED2	40 kDa	16	1	89100000	81600000	166000000	1.12233e+08	199000000	165000000	319000000	2.27667e+08	87900000	93100000	130000000	1.03667e+08	0.88	0.072	0.0637	1.16
1079	538	535	582	L8G7X9	VC83_02738	tr|L8G7X9|L8G7X9_PSED2	44 kDa	16	1	673000000	576000000	545000000	598000000	652000000	690000000	560000000	634000000	501000000	528000000	613000000	5.47333e+08	0.37	0.55	-0.127	0.177
1080	1673	1732	1650	L8GDL6	VC83_03003	tr|L8GDL6|L8GDL6_PSED2	37 kDa	16	1	58800000	126000000	119000000	1.01267e+08	98200000	98000000	81200000	9.24667e+07	99200000	115000000	96900000	103700000	0.77	0.88	-0.263	-0.28
1081	1457	1778	1415	L8FSN9	VC83_03367	tr|L8FSN9|L8FSN9_PSED2	43 kDa	16	1	141000000	133000000	120000000	1.31333e+08	87700000	85100000	89700000	87500000	121000000	153000000	137000000	137000000	0.64	0.0013	0.0465	-0.597
1082	117	98	139	L8FS71	VC83_06932	tr|L8FS71|L8FS71_PSED2	35 kDa	16	1	3210000000	3120000000	3180000000	3170000000	3930000000	4440000000	2800000000	3.72333e+09	2750000000	2920000000	2910000000	2860000000	0.0078	0.36	-0.128	0.308
1083	2511	2600	2640	L8G5G7	VC83_01330	tr|L8G5G7|L8G5G7_PSED2	92 kDa	16	1	36200000	30600000	32600000	3.31333e+07	28100000	30000000	25300000	27800000	28500000	23500000	32400000	2.81333e+07	0.18	0.065	-0.197	-0.215
1084	644	427	560	L8FMF1	VC83_00954	tr|L8FMF1|L8FMF1_PSED2	33 kDa	16	1	305000000	564000000	599000000	4.89333e+08	907000000	900000000	670000000	8.25667e+08	457000000	637000000	618000000	5.70667e+08	0.48	0.079	0.134	0.675
1085	1415	1442	1201	L8GC23	VC83_02994	tr|L8GC23|L8GC23_PSED2	82 kDa	16	1	167000000	127000000	124000000	1.39333e+08	97500000	118000000	176000000	130500000	221000000	177000000	151000000	183000000	0.14	0.68	0.475	-0.112
1086	459	392	359	L8G8J5	VC83_03155	tr|L8G8J5|L8G8J5_PSED2	39 kDa	16	1	536000000	667000000	935000000	7.12667e+08	881000000	789000000	1150000000	940000000	975000000	931000000	1120000000	1.00867e+09	0.096	0.21	0.549	0.403
1087	685	417	554	L8GCM7	VC83_06823	tr|L8GCM7|L8GCM7_PSED2	48 kDa	16	1	406000000	417000000	495000000	4.39333e+08	763000000	778000000	986000000	8.42333e+08	569000000	560000000	598000000	5.75667e+08	0.014	0.0033	0.449	0.9
1088	151	106	124	L8G199	VC83_07494	tr|L8G199|L8G199_PSED2	21 kDa	16	1	1330000000	2170000000	3930000000	2.47667e+09	3560000000	3290000000	3660000000	3.50333e+09	1950000000	2950000000	4570000000	3.15667e+09	0.52	0.23	0.445	0.713
1089	2705	2729	2906	L8G5I6	VC83_01354	tr|L8G5I6|L8G5I6_PSED2	133 kDa	16	1	28100000	24300000	25400000	2.59333e+07	20900000	31000000	19200000	23700000	20200000	18500000	17900000	1.88667e+07	0.0052	0.51	-0.459	-0.28
1090	1960	1093	1479	L8GAL4	VC83_04616	tr|L8GAL4|L8GAL4_PSED2	100 kDa	16	1	69700000	64000000	77400000	7.03667e+07	195000000	225000000	204000000	208000000	68700000	59900000	255000000	1.27867e+08	0.47	< 0.0001	-0.02	1.55
1091	2561	2279	2357	L8G1T0	VC83_03266	tr|L8G1T0|L8G1T0_PSED2	63 kDa	16	1	44500000	24500000	25800000	31600000	31000000	24700000	78300000	4.46667e+07	51900000	29400000	37200000	39500000	0.41	0.56	0.526	0.266
1092	275	495	237	L8GCY7	VC83_00207	tr|L8GCY7|L8GCY7_PSED2	35 kDa	16	1	1440000000	1410000000	1150000000	1.33333e+09	744000000	764000000	577000000	695000000	1570000000	1790000000	1510000000	1.62333e+09	0.092	0.0047	0.151	-0.924
1093	31	85	30	L8G9J3	VC83_05745	tr|L8G9J3|L8G9J3_PSED2	17 kDa	16	1	10600000000	8810000000	7420000000	8.94333e+09	4640000000	5310000000	3560000000	4.50333e+09	12300000000	9620000000	8820000000	1.02467e+10	0.39	0.011	0.128	-0.925
1094	844	965	778	L8G5J9	VC83_00063	tr|L8G5J9|L8G5J9_PSED2	35 kDa	16	1	331000000	319000000	314000000	3.21333e+08	264000000	253000000	262000000	2.59667e+08	323000000	362000000	403000000	3.62667e+08	0.15	0.00054	0.183	-0.284
1095	350	507	415	L8FZ20	VC83_05018	tr|L8FZ20|L8FZ20_PSED2	49 kDa	16	1	726000000	1120000000	1100000000	982000000	740000000	730000000	535000000	6.68333e+08	645000000	958000000	923000000	842000000	0.47	0.1	-0.249	-0.587
1096	201	377	156	L8G8Y1	VC83_02756	tr|L8G8Y1|L8G8Y1_PSED2	24 kDa	16	1	1400000000	2290000000	1760000000	1.81667e+09	1150000000	1120000000	700000000	990000000	2640000000	2730000000	2150000000	2.50667e+09	0.1	0.047	0.583	-0.648
1097	2046	1579	2216	L8G8I8	VC83_04648	tr|L8G8I8|L8G8I8_PSED2	73 kDa	16	1	59200000	52000000	71400000	6.08667e+07	115000000	84900000	133000000	1.10967e+08	40000000	47000000	57300000	48100000	0.16	0.021	-0.334	0.963
1098	318	310	339	L8G133	VC83_05314	tr|L8G133|L8G133_PSED2	29 kDa	16	0.94	489000000	932000000	1940000000	1.12033e+09	1210000000	921000000	1480000000	1.20367e+09	675000000	1070000000	1490000000	1.07833e+09	0.9	0.65	0.198	0.373
1099	2219	2904	2406	L8GBN8	VC83_09061	tr|L8GBN8|L8GBN8_PSED2	209 kDa	16	1	65200000	40200000	39500000	48300000	16300000	21300000	17800000	1.84667e+07	45500000	35900000	32300000	37900000	0.31	0.0067	-0.164	-1.18
1100	2928	3382	3109	L8G5Y5	VC83_04548	tr|L8G5Y5|L8G5Y5_PSED2	89 kDa	16	0.5	22300000	18100000	16500000	1.89667e+07	6650000	10500000	8150000	8.43333e+06	13600000	14000000	13800000	13800000	0.026	0.0069	-0.396	-1.15
1101	1781	1420	1872	L8GA38	VC83_00566	tr|L8GA38|L8GA38_PSED2	52 kDa	16	1	83900000	79100000	104000000	89000000	107000000	109000000	190000000	1.35333e+08	82500000	73200000	85400000	8.03667e+07	0.37	0.14	-0.024	0.376
1102	2474	2719	2535	L8FMB8	VC83_00906	tr|L8FMB8|L8FMB8_PSED2	113 kDa	16	1	34400000	35600000	33500000	34500000	27300000	20900000	23800000	24000000	25900000	35700000	34200000	3.19333e+07	0.44	0.0092	-0.0086	-0.533
1103	3251	3058	3180	L8G185	VC83_07478	tr|L8G185|L8G185_PSED2	93 kDa	16	1	10700000	10700000	13600000	1.16667e+07	14100000	12400000	17700000	1.47333e+07	10900000	11800000	14200000	12300000	0.65	0.15	0.135	0.402
1104	4291	4232	4238	L8G5N2	#N/A	tr|L8G5N2|L8G5N2_PSED2	100 kDa	16	0.12	501000	150000	572000	407667	469000	364000	1310000	714333	400000	531000	1050000	660333	0.34	0.4	0.0822	-0.0963
1105	3594	3860	3669	A0A177AK63	VC83_01270	tr|A0A177AK63|A0A177AK63_9PEZI	78 kDa	16	0.12	10700000	5010000	3200000	6.30333e+06	3010000	3710000	2840000	3.18667e+06	8490000	3950000	3800000	5.41333e+06	0.83	0.19	-0.343	-0.736
1106	2250	1558	2432	L8G5B2	#N/A	tr|L8G5B2|L8G5B2_PSED2	42 kDa	15	1	39100000	41500000	58800000	4.64667e+07	110000000	67000000	168000000	115000000	24800000	31600000	54100000	3.68333e+07	0.36	0.044	-0.391	1.4
1107	2419	2143	2400	L8G178	VC83_06756	tr|L8G178|L8G178_PSED2	87 kDa	15	1	37200000	35700000	39000000	37300000	39300000	47700000	71000000	5.26667e+07	42800000	34500000	36900000	3.80667e+07	0.83	0.15	-0.0142	0.357
1108	1905	1940	1751	L8FRZ0	VC83_02361	tr|L8FRZ0|L8FRZ0_PSED2	63 kDa	15	1	64300000	87600000	74200000	7.53667e+07	77200000	69100000	58400000	6.82333e+07	86200000	97300000	94700000	9.27333e+07	0.092	0.46	0.351	-0.103
1109	1786	2176	1756	L8FMQ1	VC83_04935	tr|L8FMQ1|L8FMQ1_PSED2	41 kDa	15	1	104000000	86000000	75400000	8.84667e+07	52800000	56800000	43300000	5.09667e+07	94200000	93200000	89100000	9.21667e+07	0.61	0.011	0.117	-0.704
1110	285	404	318	L8GD83	VC83_09063	tr|L8GD83|L8GD83_PSED2	56 kDa	15	1	1590000000	1030000000	1150000000	1.25667e+09	908000000	1210000000	492000000	870000000	1760000000	924000000	795000000	1.15967e+09	0.68	0.24	-0.315	-0.341
1111	1504	837	1439	L8FWG9	VC83_05871	tr|L8FWG9|L8FWG9_PSED2	51 kDa	15	1	79700000	110000000	183000000	1.24233e+08	301000000	242000000	426000000	323000000	60300000	129000000	210000000	133100000	0.99	0.028	0.22	1.45
1112	1736	1729	1576	L8G5D1	#N/A	tr|L8G5D1|L8G5D1_PSED2	58 kDa	15	1	68900000	109000000	107000000	9.49667e+07	103000000	86800000	88400000	9.27333e+07	99200000	126000000	118000000	114400000	0.29	0.98	0.141	-0.274
1113	1091	1457	1096	L8FWX3	VC83_05087	tr|L8FWX3|L8FWX3_PSED2	26 kDa	15	1	261000000	222000000	158000000	2.13667e+08	134000000	154000000	96900000	128300000	229000000	233000000	182000000	2.14667e+08	0.92	0.068	0.0399	-0.731
1114	1714	1400	1760	L8GDW3	VC83_07947	tr|L8GDW3|L8GDW3_PSED2	58 kDa	15	1	104000000	83300000	104000000	97100000	123000000	113000000	181000000	139000000	83600000	88700000	102000000	9.14333e+07	0.58	0.1	-0.226	0.247
1115	1522	1607	1706	L8FS58	#N/A	tr|L8FS58|L8FS58_PSED2	37 kDa	15	1	88100000	147000000	131000000	1.22033e+08	120000000	117000000	83900000	1.06967e+08	72400000	120000000	103000000	9.84667e+07	0.38	0.56	-0.346	-0.162
1116	1657	2083	1799	L8G8W2	VC83_01236	tr|L8G8W2|L8G8W2_PSED2	65 kDa	15	1	134000000	88300000	87000000	103100000	55300000	67000000	47700000	5.66667e+07	102000000	77500000	82900000	8.74667e+07	0.42	0.027	-0.0919	-0.676
1117	577	914	572	L8G3J9	VC83_01053	tr|L8G3J9|L8G3J9_PSED2	38 kDa	15	1	802000000	487000000	368000000	5.52333e+08	303000000	380000000	170000000	2.84333e+08	767000000	515000000	399000000	5.60333e+08	0.92	0.11	0.0815	-0.683
1118	879	1173	947	L8G358	VC83_03724	tr|L8G358|L8G358_PSED2	35 kDa	15	1	340000000	303000000	262000000	3.01667e+08	190000000	216000000	147000000	1.84333e+08	262000000	285000000	272000000	273000000	0.29	0.021	-0.158	-0.672
1119	2223	2478	2200	L8GD29	VC83_06398	tr|L8GD29|L8GD29_PSED2	61 kDa	15	1	60100000	46500000	37300000	4.79667e+07	38500000	38600000	24800000	3.39667e+07	54200000	50900000	43100000	49400000	0.79	0.16	0.13	-0.271
1120	1955	1316	1715	L8G2T1	VC83_06596	tr|L8G2T1|L8G2T1_PSED2	43 kDa	15	1	62300000	72700000	77100000	70700000	160000000	124000000	178000000	154000000	92000000	102000000	99800000	9.79333e+07	0.0099	0.0035	0.456	1.14
1121	2247	2752	2484	L8FQ79	VC83_08556	tr|L8FQ79|L8FQ79_PSED2	83 kDa	15	1	56500000	43700000	39900000	46700000	27700000	26800000	14500000	23000000	38200000	33800000	30400000	3.41333e+07	0.068	0.035	-0.372	-0.705
1122	954	747	861	L8G3C5	VC83_03681	tr|L8G3C5|L8G3C5_PSED2	39 kDa	15	1	270000000	215000000	307000000	264000000	284000000	322000000	568000000	3.91333e+08	317000000	267000000	337000000	307000000	0.28	0.21	0.228	0.252
1123	1101	1198	1372	L8FQ45	VC83_04924	tr|L8FQ45|L8FQ45_PSED2	41 kDa	15	1	282000000	218000000	133000000	211000000	189000000	238000000	109000000	1.78667e+08	199000000	131000000	103000000	1.44333e+08	0.28	0.62	-0.735	-0.21
1124	2545	2003	2539	L8G5P0	VC83_08925	tr|L8G5P0|L8G5P0_PSED2	156 kDa	15	1	30600000	28000000	37200000	3.19333e+07	62400000	57500000	70300000	63400000	29300000	30000000	36300000	3.18667e+07	1	0.0025	-0.0314	1.03
1125	2203	2436	2218	L8FTK0	VC83_04732	tr|L8FTK0|L8FTK0_PSED2	75 kDa	15	1	36300000	58300000	53600000	49400000	42500000	35300000	30800000	36200000	38400000	55200000	50600000	4.80667e+07	0.92	0.16	-0.0835	-0.6
1126	1630	1857	1881	L8G2Z8	VC83_02105	tr|L8G2Z8|L8G2Z8_PSED2	56 kDa	15	1	126000000	102000000	92100000	106700000	85600000	90300000	57400000	7.77667e+07	73400000	84900000	81100000	79800000	0.049	0.13	-0.336	-0.257
1127	514	985	672	L8G0G3	VC83_04226	tr|L8G0G3|L8G0G3_PSED2	52 kDa	15	1	1110000000	454000000	322000000	6.28667e+08	221000000	320000000	200000000	247000000	616000000	341000000	397000000	4.51333e+08	0.62	0.11	-0.192	-1.04
1128	1814	1460	1647	L8GA70	VC83_01152	tr|L8GA70|L8GA70_PSED2	70 kDa	15	1	85800000	91700000	74900000	8.41333e+07	151000000	132000000	101000000	128000000	91900000	109000000	112000000	104300000	0.067	0.037	0.347	0.623
1129	1787	2476	1917	L8FY98	#N/A	tr|L8FY98|L8FY98_PSED2	38 kDa	15	1	107000000	84500000	73800000	8.84333e+07	31700000	46700000	24000000	3.41333e+07	89000000	72600000	66000000	7.58667e+07	0.34	0.012	-0.218	-1.42
1130	1422	784	1405	L8G8Z2	VC83_02739	tr|L8G8Z2|L8G8Z2_PSED2	49 kDa	15	1	143000000	121000000	151000000	1.38333e+08	352000000	326000000	416000000	3.64667e+08	145000000	126000000	146000000	139000000	0.96	0.00059	0.0149	1.3
1131	890	1019	993	L8FZ12	VC83_02843	tr|L8FZ12|L8FZ12_PSED2	24 kDa	15	1	227000000	284000000	376000000	2.95667e+08	257000000	256000000	184000000	2.32333e+08	203000000	268000000	285000000	252000000	0.46	0.28	-0.0801	-0.151
1132	1681	1252	1502	L8G2T9	VC83_01312	tr|L8G2T9|L8G2T9_PSED2	50 kDa	15	1	64500000	109000000	129000000	1.00833e+08	190000000	148000000	166000000	168000000	119000000	127000000	130000000	1.25333e+08	0.29	0.07	0.215	0.599
1133	1288	997	1235	L8FXC5	VC83_01828	tr|L8FXC5|L8FXC5_PSED2	48 kDa	15	1	168000000	142000000	169000000	1.59667e+08	231000000	209000000	280000000	240000000	179000000	157000000	182000000	1.72667e+08	0.36	0.018	0.0879	0.454
1134	1337	932	1036	L8FQF1	VC83_02317	tr|L8FQF1|L8FQF1_PSED2	34 kDa	15	1	79300000	172000000	202000000	151100000	257000000	233000000	329000000	273000000	175000000	255000000	280000000	2.36667e+08	0.19	0.099	0.565	0.578
1135	1900	2572	2121	L8G0Q0	VC83_05248	tr|L8G0Q0|L8G0Q0_PSED2	37 kDa	15	1	92100000	74200000	61500000	7.59333e+07	29400000	40400000	17600000	2.91333e+07	74000000	50300000	46000000	5.67667e+07	0.18	0.02	-0.562	-1.34
1136	1975	2444	2349	L8FT81	VC83_03043	tr|L8FT81|L8FT81_PSED2	58 kDa	15	1	59100000	55600000	91500000	6.87333e+07	32000000	37200000	37600000	35600000	40200000	35900000	43800000	3.99667e+07	0.036	0.018	-0.556	-0.667
1137	1437	2258	1584	L8G3X1	VC83_07872	tr|L8G3X1|L8G3X1_PSED2	46 kDa	15	1	175000000	125000000	104000000	1.34667e+08	43600000	60700000	32800000	45700000	160000000	96800000	82900000	1.13233e+08	0.49	0.0097	-0.367	-1.52
1138	1476	1513	1611	L8FLP4	VC83_04933	tr|L8FLP4|L8FLP4_PSED2	43 kDa	15	1	137000000	101000000	148000000	1.28667e+08	96300000	113000000	154000000	121100000	113000000	101000000	117000000	1.10333e+08	0.32	0.73	-0.275	-0.282
1139	2269	2120	2127	L8G8M0	VC83_05526	tr|L8G8M0|L8G8M0_PSED2	129 kDa	15	1	57700000	40500000	37900000	4.53667e+07	41300000	51500000	69100000	5.39667e+07	70100000	46400000	51500000	56000000	0.3	0.44	0.345	0.345
1140	862	732	877	L8G1K6	VC83_08310	tr|L8G1K6|L8G1K6_PSED2	37 kDa	15	1	156000000	411000000	366000000	311000000	458000000	427000000	321000000	402000000	224000000	338000000	336000000	2.99333e+08	0.94	0.37	-0.125	0.221
1141	2229	1613	2302	L8FYA0	VC83_08155	tr|L8FYA0|L8FYA0_PSED2	37 kDa	15	0.93	33400000	32400000	77200000	4.76667e+07	94700000	70300000	154000000	1.06333e+08	29600000	40100000	59200000	4.29667e+07	0.88	0.084	0.265	1.5
1142	947	803	974	L8FMP5	VC83_00972	tr|L8FMP5|L8FMP5_PSED2	42 kDa	15	1	204000000	255000000	342000000	267000000	327000000	286000000	441000000	3.51333e+08	168000000	252000000	353000000	2.57667e+08	0.83	0.23	-0.0183	0.361
1143	1979	1999	2101	L8FUI6	VC83_03105	tr|L8FUI6|L8FUI6_PSED2	87 kDa	15	1	83500000	66500000	53100000	67700000	72400000	72200000	46800000	63800000	62200000	57900000	55300000	5.84667e+07	0.39	0.77	-0.2	0.119
1144	1251	1109	1300	L8FU26	VC83_02344	tr|L8FU26|L8FU26_PSED2	30 kDa	15	1	166000000	172000000	174000000	1.70667e+08	225000000	215000000	169000000	203000000	125000000	168000000	181000000	158000000	0.47	0.14	-0.0354	0.326
1145	2047	2111	2067	L8G8R6	VC83_05501	tr|L8G8R6|L8G8R6_PSED2	80 kDa	15	1	103000000	46000000	33600000	6.08667e+07	43000000	63000000	57800000	54600000	88300000	51000000	42900000	6.07333e+07	0.88	0.99	0.148	0.327
1146	939	777	674	L8G7K8	VC83_01757	tr|L8G7K8|L8G7K8_PSED2	44 kDa	15	1	305000000	246000000	261000000	2.70667e+08	258000000	317000000	530000000	3.68333e+08	583000000	372000000	394000000	4.49667e+08	0.034	0.3	0.595	0.282
1147	487	369	471	L8FQ35	VC83_04932	tr|L8FQ35|L8FQ35_PSED2	41 kDa	15	1	239000000	797000000	980000000	672000000	1050000000	829000000	1140000000	1.00633e+09	357000000	902000000	932000000	7.30333e+08	0.78	0.28	0.179	0.401
1148	2336	2603	2321	L8FSI9	VC83_08680	tr|L8FSI9|L8FSI9_PSED2	104 kDa	15	1	49900000	37600000	37500000	4.16667e+07	23900000	43100000	16000000	2.76667e+07	63500000	32200000	30000000	41900000	0.87	0.19	-0.226	-0.656
1149	1126	348	1072	L8FSE2	VC83_04754	tr|L8FSE2|L8FSE2_PSED2	43 kDa	15	1	163000000	115000000	331000000	203000000	721000000	536000000	1950000000	1069000000	220000000	167000000	280000000	2.22333e+08	0.65	0.033	0.44	2.15
1150	793	775	726	L8G1N7	VC83_06736	tr|L8G1N7|L8G1N7_PSED2	38 kDa	15	1	322000000	376000000	361000000	353000000	390000000	451000000	271000000	3.70667e+08	469000000	375000000	335000000	393000000	0.42	0.86	0.0548	0.112
1151	971	699	803	L8FTI2	VC83_02466	tr|L8FTI2|L8FTI2_PSED2	36 kDa	15	1	286000000	211000000	270000000	2.55667e+08	286000000	354000000	645000000	4.28333e+08	383000000	301000000	355000000	3.46333e+08	0.059	0.15	0.395	0.392
1152	1354	1497	1416	L8G6J7	VC83_07395	tr|L8G6J7|L8G6J7_PSED2	49 kDa	15	1	172000000	135000000	138000000	1.48333e+08	127000000	143000000	98700000	122900000	149000000	136000000	126000000	137000000	0.46	0.22	-0.018	-0.126
1153	948	1422	799	L8FQ85	VC83_08561	tr|L8FQ85|L8FQ85_PSED2	73 kDa	15	1	308000000	273000000	220000000	267000000	147000000	153000000	105000000	135000000	463000000	310000000	278000000	3.50333e+08	0.24	0.012	0.183	-0.896
1154	1563	1874	1381	L8G0I5	VC83_07144	tr|L8G0I5|L8G0I5_PSED2	61 kDa	15	1	125000000	108000000	111000000	1.14667e+08	64900000	75300000	88200000	7.61333e+07	180000000	125000000	123000000	1.42667e+08	0.19	0.014	0.175	-0.558
1155	2997	3002	2940	L8FZ13	VC83_03771	tr|L8FZ13|L8FZ13_PSED2	69 kDa	15	1	19900000	16500000	14600000	17000000	14900000	17200000	15700000	1.59333e+07	19400000	15800000	18500000	17900000	0.62	0.6	0.173	-0.0694
1156	2965	3176	3017	L8G9X9	VC83_03277	tr|L8G9X9|L8G9X9_PSED2	113 kDa	15	1	33600000	11900000	8970000	1.81567e+07	7210000	14700000	14700000	1.22033e+07	23700000	10800000	12000000	15500000	0.92	0.58	0.0199	0.304
1157	657	684	780	L8FS53	VC83_04740	tr|L8FS53|L8FS53_PSED2	38 kDa	15	1	354000000	518000000	541000000	471000000	477000000	445000000	401000000	441000000	238000000	424000000	423000000	3.61667e+08	0.3	0.75	-0.293	-0.218
1158	1874	2139	1923	L8G6Q0	VC83_09412	tr|L8G6Q0|L8G6Q0_PSED2	63 kDa	15	1	83800000	78900000	71100000	7.79333e+07	57300000	61600000	40000000	5.29667e+07	82000000	74500000	68300000	7.49333e+07	0.61	0.048	-0.0822	-0.461
1159	2514	2311	2310	L8FXF4	VC83_07734	tr|L8FXF4|L8FXF4_PSED2	119 kDa	15	1	42800000	26800000	29600000	3.30667e+07	34800000	36800000	56800000	42800000	53000000	35000000	39400000	4.24667e+07	0.25	0.3	0.41	0.31
1160	813	1311	962	L8G3P8	VC83_02714	tr|L8G3P8|L8G3P8_PSED2	43 kDa	15	1	322000000	380000000	330000000	344000000	172000000	185000000	108000000	155000000	272000000	278000000	243000000	2.64333e+08	0.017	0.0094	-0.278	-0.946
1161	1078	1479	1159	L8FMX8	VC83_04927	tr|L8FMX8|L8FMX8_PSED2	42 kDa	15	1	238000000	220000000	194000000	2.17333e+08	135000000	149000000	93600000	1.25867e+08	203000000	197000000	183000000	1.94333e+08	0.18	0.022	-0.157	-0.7
1162	2423	2418	2531	L8G897	VC83_01761	tr|L8G897|L8G897_PSED2	65 kDa	15	1	42600000	30100000	38900000	37200000	28900000	50800000	30800000	3.68333e+07	33500000	26900000	35600000	32000000	0.33	0.88	-0.217	-0.336
1163	1430	1765	1317	L8FNW7	VC83_07181	tr|L8FNW7|L8FNW7_PSED2	68 kDa	15	1	186000000	134000000	87300000	1.35767e+08	96900000	106000000	62500000	8.84667e+07	192000000	144000000	127000000	1.54333e+08	0.56	0.21	0.102	-0.473
1164	1345	1449	1285	L8FWM8	VC83_05867	tr|L8FWM8|L8FWM8_PSED2	24 kDa	15	1	133000000	165000000	151000000	1.49667e+08	143000000	146000000	100000000	1.29667e+08	167000000	166000000	151000000	1.61333e+08	0.32	0.33	0.143	-0.0759
1165	669	555	483	L8FRK0	#N/A	tr|L8FRK0|L8FRK0_PSED2	30 kDa	15	1	419000000	420000000	512000000	4.50333e+08	613000000	569000000	631000000	6.04333e+08	342000000	804000000	966000000	704000000	0.33	0.015	0.935	0.545
1166	512	470	535	L8FVP1	VC83_04724	tr|L8FVP1|L8FVP1_PSED2	35 kDa	15	1	435000000	761000000	697000000	631000000	763000000	737000000	695000000	7.31667e+08	562000000	670000000	578000000	6.03333e+08	0.92	0.37	-0.27	0.0802
1167	2210	2363	2112	L8G5W8	VC83_02254	tr|L8G5W8|L8G5W8_PSED2	48 kDa	15	1	43900000	57700000	45400000	49000000	45400000	39500000	35800000	4.02333e+07	51700000	64900000	56300000	5.76333e+07	0.2	0.15	0.311	-0.2
1168	1690	905	1705	L8FLF8	VC83_00951	tr|L8FLF8|L8FLF8_PSED2	47 kDa	15	1	86800000	67400000	145000000	9.97333e+07	280000000	229000000	363000000	2.90667e+08	80000000	82500000	133000000	98500000	0.97	0.014	-0.0719	1.69
1169	2009	2537	2194	L8FQP8	VC83_03055	tr|L8FQP8|L8FQP8_PSED2	149 kDa	15	1	84800000	63900000	44500000	64400000	29900000	41600000	21300000	3.09333e+07	65900000	43600000	39800000	4.97667e+07	0.36	0.052	-0.551	-1.1
1170	815	693	790	L8G1W9	VC83_08178	tr|L8G1W9|L8G1W9_PSED2	25 kDa	15	0.93	287000000	379000000	356000000	3.40667e+08	500000000	470000000	325000000	4.31667e+08	286000000	389000000	393000000	356000000	0.78	0.23	0.128	0.401
1171	927	819	843	L8G7S0	#N/A	tr|L8G7S0|L8G7S0_PSED2	37 kDa	15	1	231000000	277000000	321000000	2.76333e+08	300000000	336000000	366000000	334000000	325000000	314000000	324000000	321000000	0.17	0.15	0.226	0.279
1172	505	401	441	L8FQP3	VC83_00811	tr|L8FQP3|L8FQP3_PSED2	33 kDa	15	1	503000000	688000000	738000000	643000000	851000000	876000000	941000000	8.89333e+08	798000000	794000000	760000000	784000000	0.15	0.05	0.206	0.349
1173	248	186	310	L8FNN5	#N/A	tr|L8FNN5|L8FNN5_PSED2	40 kDa	15	1	1250000000	1680000000	1580000000	1.50333e+09	2170000000	1930000000	1760000000	1.95333e+09	1070000000	1260000000	1200000000	1.17667e+09	0.077	0.068	-0.393	0.293
1174	1035	1191	1081	L8G7L7	VC83_01855	tr|L8G7L7|L8G7L7_PSED2	34 kDa	15	1	133000000	283000000	270000000	2.28667e+08	198000000	186000000	155000000	1.79667e+08	187000000	255000000	214000000	2.18667e+08	1	0.49	-0.335	-0.537
1175	1859	1244	1710	L8FMG6	VC83_00885	tr|L8FMG6|L8FMG6_PSED2	85 kDa	15	1	95600000	65300000	76600000	7.91667e+07	119000000	132000000	258000000	1.69667e+08	114000000	88700000	92400000	9.83667e+07	0.17	0.055	0.269	0.79
1176	2143	2740	2219	L8G8I5	VC83_04653	tr|L8G8I5|L8G8I5_PSED2	224 kDa	15	1	53600000	56800000	50300000	5.35667e+07	17700000	21100000	31100000	23300000	62400000	40500000	41000000	4.79667e+07	0.42	0.0071	-0.386	-1.34
1177	533	471	375	L8FR08	VC83_06924	tr|L8FR08|L8FR08_PSED2	39 kDa	15	1	399000000	725000000	693000000	6.05667e+08	789000000	632000000	770000000	7.30333e+08	671000000	1150000000	1040000000	9.53667e+08	0.14	0.35	0.59	0.15
1178	999	816	1100	L8G742	VC83_09520	tr|L8G742|L8G742_PSED2	46 kDa	15	1	197000000	230000000	305000000	244000000	307000000	283000000	418000000	336000000	164000000	225000000	252000000	2.13667e+08	0.51	0.14	-0.0321	0.415
1179	1722	2338	1776	L8GDA6	VC83_08339	tr|L8GDA6|L8GDA6_PSED2	92 kDa	15	1	157000000	79000000	52800000	9.62667e+07	40400000	54200000	29400000	4.13333e+07	135000000	76400000	57400000	89600000	0.94	0.1	-0.0468	-0.965
1180	1494	2223	1815	L8FMD9	VC83_06630	tr|L8FMD9|L8FMD9_PSED2	96 kDa	15	1	144000000	122000000	110000000	1.25333e+08	47000000	56700000	39600000	4.77667e+07	94700000	82700000	79700000	85700000	0.016	0.0017	-0.558	-1.38
1181	747	1063	784	L8G7Q7	VC83_02625	tr|L8G7Q7|L8G7Q7_PSED2	30 kDa	15	1	488000000	377000000	287000000	384000000	222000000	279000000	153000000	218000000	452000000	315000000	308000000	3.58333e+08	0.77	0.07	-0.258	-0.765
1182	2081	1737	1913	L8GAK0	VC83_08966	tr|L8GAK0|L8GAK0_PSED2	102 kDa	15	1	65800000	47300000	60600000	57900000	104000000	96600000	75800000	9.21333e+07	99000000	67600000	62600000	76400000	0.2	0.028	0.157	0.672
1183	365	582	412	L8G8E1	VC83_05855	tr|L8G8E1|L8G8E1_PSED2	26 kDa	15	1	1340000000	914000000	586000000	9.46667e+08	620000000	722000000	332000000	558000000	1220000000	649000000	700000000	8.56333e+08	0.79	0.19	-0.385	-0.561
1184	2018	1968	2062	A0A177A4T8	#N/A	tr|A0A177A4T8|A0A177A4T8_9PEZI (+1)		15	1	57400000	63500000	69900000	63600000	66400000	72200000	60500000	6.63667e+07	69400000	57800000	55400000	6.08667e+07	0.64	0.6	-0.136	0.0648
1185	1596	917	1682	L8G4I4	VC83_05901	tr|L8G4I4|L8G4I4_PSED2	37 kDa	15	1	78400000	102000000	152000000	110800000	292000000	235000000	319000000	282000000	65600000	99300000	138000000	1.00967e+08	0.75	0.011	-0.0429	1.51
1186	2766	2308	2376	L8GAR9	VC83_05735	tr|L8GAR9|L8GAR9_PSED2	67 kDa	15	1	30300000	26100000	15300000	23900000	35100000	40600000	53000000	42900000	43600000	37200000	35600000	38800000	0.073	0.063	0.512	0.639
1187	1893	1648	1860	L8FV30	VC83_07054	tr|L8FV30|L8FV30_PSED2	31 kDa	15	1	78100000	65300000	86500000	7.66333e+07	105000000	92400000	109000000	1.02133e+08	72100000	78800000	94300000	8.17333e+07	0.6	0.039	0.0112	0.422
1188	2482	1743	2350	L8FYR4	VC83_08140	tr|L8FYR4|L8FYR4_PSED2	66 kDa	15	1	19900000	37800000	45200000	34300000	111000000	84800000	78200000	9.13333e+07	36500000	41700000	41700000	3.99667e+07	0.46	0.019	0.139	1.16
1189	2288	2289	2256	L8FY18	VC83_03618	tr|L8FY18|L8FY18_PSED2	56 kDa	15	1	32700000	53000000	48300000	4.46667e+07	51600000	41400000	39500000	4.41667e+07	31800000	57300000	47300000	4.54667e+07	0.97	0.99	-0.0279	-0.222
1190	372	565	391	L8FS63	VC83_06043	tr|L8FS63|L8FS63_PSED2	17 kDa	15	1	1420000000	780000000	620000000	940000000	405000000	1110000000	253000000	5.89333e+08	1660000000	663000000	426000000	9.16333e+08	0.8	0.3	-0.233	-0.943
1191	507	357	467	L8FR05	VC83_00277	tr|L8FR05|L8FR05_PSED2	24 kDa	15	1	630000000	466000000	804000000	6.33333e+08	704000000	667000000	1730000000	1.03367e+09	766000000	591000000	860000000	739000000	0.43	0.3	0.282	0.16
1192	597	987	657	L8FYQ3	VC83_03646	tr|L8FYQ3|L8FYQ3_PSED2	22 kDa	15	1	879000000	445000000	287000000	537000000	227000000	362000000	147000000	2.45333e+08	726000000	380000000	285000000	4.63667e+08	0.79	0.15	-0.228	-0.975
1193	183	236	194	L8G958	VC83_04067	tr|L8G958|L8G958_PSED2	30 kDa	15	1	2250000000	1890000000	1790000000	1.97667e+09	1690000000	1880000000	1100000000	1.55667e+09	2420000000	1960000000	1710000000	2030000000	0.87	0.22	0.0481	-0.162
1194	2565	1708	2404	L8G506	VC83_08756	tr|L8G506|L8G506_PSED2	60 kDa	15	1	37000000	31400000	25600000	3.13333e+07	66800000	68200000	149000000	9.46667e+07	44200000	37300000	32500000	38000000	0.23	0.021	0.249	1.12
1195	1946	1971	1979	L8FNF9	VC83_08538	tr|L8FNF9|L8FNF9_PSED2	93 kDa	15	1	70600000	66400000	76600000	71200000	53600000	57900000	87300000	6.62667e+07	63300000	65000000	79500000	6.92667e+07	0.72	0.58	-0.121	-0.287
1196	2415	2874	2523	L8FV72	#N/A	tr|L8FV72|L8FV72_PSED2	71 kDa	15	1	52500000	36700000	24300000	3.78333e+07	20100000	24100000	13700000	19300000	42600000	31200000	23300000	3.23667e+07	0.66	0.079	-0.233	-0.869
1197	3049	1416	1461	L8G3R0	VC83_08103	tr|L8G3R0|L8G3R0_PSED2	56 kDa	15	1	20400000	14800000	12100000	1.57667e+07	99100000	144000000	164000000	135700000	145000000	135000000	111000000	1.30333e+08	0.00025	0.00055	3.18	3.28
1198	366	313	252	L8FTL9	VC83_06014	tr|L8FTL9|L8FTL9_PSED2	26 kDa	15	1	906000000	1100000000	834000000	9.46667e+08	1160000000	1190000000	1220000000	1190000000	1140000000	1720000000	1630000000	1.49667e+09	0.041	0.048	0.846	0.396
1199	1741	2461	1960	L8GBC9	#N/A	tr|L8GBC9|L8GBC9_PSED2	62 kDa	15	1	109000000	98000000	75500000	9.41667e+07	34700000	44900000	25000000	3.48667e+07	94900000	66100000	51700000	70900000	0.22	0.0074	-0.568	-1.5
1200	1427	1725	1400	L8G0L6	VC83_07266	tr|L8G0L6|L8G0L6_PSED2	71 kDa	15	1	156000000	138000000	116000000	1.36667e+08	99800000	110000000	69300000	9.30333e+07	146000000	141000000	133000000	140000000	0.75	0.074	0.0267	-0.472
1201	399	468	444	L8G3B8	VC83_06158	tr|L8G3B8|L8G3B8_PSED2	29 kDa	15	1	899000000	962000000	767000000	876000000	816000000	846000000	548000000	7.36667e+08	753000000	848000000	734000000	7.78333e+08	0.22	0.29	-0.257	-0.14
1202	2312	2699	2248	L8FUU0	#N/A	tr|L8FUU0|L8FUU0_PSED2	71 kDa	15	1	40900000	49200000	39300000	4.31333e+07	29000000	28000000	16800000	24600000	53700000	48200000	35600000	4.58333e+07	0.73	0.037	0.24	-0.545
1203	477	596	522	L8GBA4	VC83_04792	tr|L8GBA4|L8GBA4_PSED2	27 kDa	15	1	707000000	686000000	658000000	6.83667e+08	570000000	613000000	451000000	5.44667e+08	594000000	659000000	635000000	6.29333e+08	0.089	0.069	-0.111	-0.267
1204	638	539	453	L8FRL2	VC83_02316	tr|L8FRL2|L8FRL2_PSED2	29 kDa	15	1	644000000	375000000	473000000	4.97333e+08	382000000	433000000	1070000000	6.28333e+08	951000000	618000000	717000000	762000000	0.096	0.71	0.6	-0.127
1205	2622	2162	2336	L8FPU3	#N/A	tr|L8FPU3|L8FPU3_PSED2	50 kDa	15	1	44000000	22900000	20700000	29200000	48500000	48600000	57900000	5.16667e+07	56000000	35400000	30000000	4.04667e+07	0.31	0.062	0.629	1.09
1206	1512	1060	1398	L8G131	VC83_07644	tr|L8G131|L8G131_PSED2	42 kDa	15	1	148000000	101000000	121000000	1.23333e+08	166000000	176000000	316000000	2.19333e+08	148000000	120000000	153000000	1.40333e+08	0.37	0.079	0.283	0.541
1207	344	620	282	L8GA96	VC83_06415	tr|L8GA96|L8GA96_PSED2	29 kDa	15	1	1390000000	920000000	681000000	997000000	502000000	644000000	373000000	5.06333e+08	1910000000	1080000000	899000000	1.29633e+09	0.46	0.064	0.228	-0.873
1208	1538	680	1434	L8FV02	VC83_07123	tr|L8FV02|L8FV02_PSED2	61 kDa	15	1	106000000	98900000	151000000	1.18633e+08	377000000	290000000	671000000	446000000	106000000	129000000	165000000	1.33333e+08	0.56	0.01	0.277	1.83
1209	1623	1107	1408	L8G312	VC83_01337	tr|L8G312|L8G312_PSED2	64 kDa	15	1	113000000	80000000	129000000	1.07333e+08	137000000	132000000	341000000	2.03333e+08	155000000	103000000	158000000	1.38667e+08	0.27	0.18	0.457	0.279
1210	763	429	759	L8G5H9	VC83_01602	tr|L8G5H9|L8G5H9_PSED2	36 kDa	15	1	271000000	446000000	404000000	3.73667e+08	937000000	764000000	765000000	822000000	354000000	379000000	386000000	373000000	0.91	0.0085	-0.0926	0.922
1211	2810	2637	2829	A0A177AAZ9	VC83_04372	tr|A0A177AAZ9|A0A177AAZ9_9PEZI	40 kDa	15	0.4	23000000	20200000	23600000	2.22667e+07	28000000	25200000	26700000	2.66333e+07	14500000	20900000	28000000	2.11333e+07	0.69	0.034	-0.14	0.215
1212	1832	1669	1843	L8GBH1	VC83_03184	tr|L8GBH1|L8GBH1_PSED2	87 kDa	15	1	63400000	60200000	122000000	8.18667e+07	84900000	82900000	130000000	9.92667e+07	76200000	78800000	93300000	8.27667e+07	0.81	0.45	0.313	0.421
1213	1728	1941	1804	A0A177A8X2	VC83_04513	tr|A0A177A8X2|A0A177A8X2_9PEZI	56 kDa	15	1	116000000	95100000	76300000	95800000	77000000	70600000	56700000	68100000	101000000	75000000	84400000	86800000	0.58	0.092	-0.172	-0.43
1214	202	164	223	L8FSI6	VC83_03405	tr|L8FSI6|L8FSI6_PSED2	29 kDa	15	1	1120000000	1550000000	2710000000	1.79333e+09	2080000000	1840000000	2920000000	2280000000	976000000	1680000000	2450000000	1702000000	0.89	0.38	0.113	0.423
1215	440	346	439	L8G9Q7	VC83_03181	tr|L8G9Q7|L8G9Q7_PSED2	34 kDa	15	1	643000000	581000000	1040000000	7.54667e+08	727000000	674000000	1830000000	1077000000	763000000	717000000	882000000	7.87333e+08	0.72	0.49	0.248	0.177
1216	2326	2653	2380	L8G467	VC83_01598	tr|L8G467|L8G467_PSED2	81 kDa	15	1	35600000	48900000	42800000	4.24333e+07	25600000	26200000	26900000	2.62333e+07	32000000	43800000	40300000	38700000	0.52	0.0073	-0.0881	-0.711
1217	1372	1718	1483	L8GCD7	VC83_06251	tr|L8GCD7|L8GCD7_PSED2	84 kDa	15	1	206000000	113000000	119000000	146000000	64700000	90200000	127000000	9.39667e+07	184000000	101000000	97000000	1.27333e+08	0.63	0.18	-0.244	-0.401
1218	1471	1926	1389	L8FNJ0	VC83_07888	tr|L8FNJ0|L8FNJ0_PSED2	49 kDa	15	1	122000000	134000000	132000000	1.29333e+08	76800000	83000000	49200000	6.96667e+07	156000000	137000000	131000000	1.41333e+08	0.22	0.018	0.0551	-0.775
1219	2267	2197	2220	L8G486	VC83_03700	tr|L8G486|L8G486_PSED2	70 kDa	15	1	20000000	63000000	53200000	45400000	65100000	43400000	40300000	49600000	35600000	61500000	46700000	4.79333e+07	0.74	0.67	-0.188	-0.294
1220	1566	1970	1725	A0A177AMV0	VC83_00894	tr|A0A177AMV0|A0A177AMV0_9PEZI	40 kDa	15	1	150000000	107000000	85500000	1.14167e+08	68300000	78600000	52000000	66300000	115000000	93400000	81200000	9.65333e+07	0.46	0.059	-0.203	-0.655
1221	1628	1575	1687	L8FZP4	VC83_06639	tr|L8FZP4|L8FZP4_PSED2	55 kDa	15	1	121000000	92300000	107000000	1.06767e+08	95800000	102000000	138000000	1.11933e+08	131000000	82900000	87800000	1.00567e+08	0.66	0.8	-0.29	-0.0793
1222	2284	2834	2445	L8GCC3	VC83_04800	tr|L8GCC3|L8GCC3_PSED2	93 kDa	15	1	61500000	43500000	29700000	44900000	19800000	27400000	14700000	2.06333e+07	53100000	28600000	25600000	3.57667e+07	0.49	0.05	-0.604	-1.13
1223	2127	1923	2084	L8G3R3	VC83_01115	tr|L8G3R3|L8G3R3_PSED2	75 kDa	15	1	65300000	43100000	54900000	5.44333e+07	48600000	41000000	120000000	6.98667e+07	64200000	52200000	62600000	5.96667e+07	0.5	0.7	0.192	-0.174
1224	2189	2786	2437	A0A177A8V8	VC83_05436	tr|A0A177A8V8|A0A177A8V8_9PEZI	141 kDa	15	1	70600000	49900000	31100000	5.05333e+07	22000000	29400000	15100000	2.21667e+07	46500000	33000000	29800000	3.64333e+07	0.35	0.058	-0.597	-1.18
1225	526	385	454	L8FUJ7	VC83_02278	tr|L8FUJ7|L8FUJ7_PSED2	29 kDa	15	1	354000000	609000000	871000000	6.11333e+08	964000000	818000000	1120000000	9.67333e+08	289000000	892000000	1100000000	7.60333e+08	0.79	0.14	0.551	0.663
1226	1798	2275	1914	L8FU89	VC83_03222	tr|L8FU89|L8FU89_PSED2	40 kDa	15	1	99800000	85600000	74400000	86600000	43100000	55500000	35900000	4.48333e+07	93400000	68700000	66700000	7.62667e+07	0.39	0.012	-0.317	-0.991
1227	394	510	429	L8FYF2	VC83_02263	tr|L8FYF2|L8FYF2_PSED2	22 kDa	15	1	915000000	984000000	766000000	8.88333e+08	702000000	848000000	448000000	666000000	926000000	800000000	711000000	8.12333e+08	0.44	0.19	-0.195	-0.382
1228	491	223	481	A0A177A467	VC83_06003	tr|A0A177A467|A0A177A467_9PEZI	34 kDa	15	1	337000000	672000000	989000000	666000000	1830000000	1320000000	1800000000	1650000000	487000000	754000000	881000000	7.07333e+08	0.75	0.041	0.165	1.42
1229	2098	1410	1263	L8FUW8	VC83_08087	tr|L8FUW8|L8FUW8_PSED2	58 kDa	15	1	68100000	55100000	48500000	5.72333e+07	111000000	153000000	149000000	1.37667e+08	205000000	160000000	133000000	166000000	0.0026	0.0036	1.54	1.43
1230	46	36	5	L8FSJ0	#N/A	tr|L8FSJ0|L8FSJ0_PSED2	21 kDa	15	1	9060000000	7270000000	4460000000	6930000000	8040000000	11200000000	5760000000	8.33333e+09	35000000000	20500000000	18000000000	24500000000	0.012	0.54	1.49	0.146
1231	729	745	865	L8G4V2	VC83_01035	tr|L8G4V2|L8G4V2_PSED2	43 kDa	15	1	333000000	303000000	550000000	3.95333e+08	375000000	350000000	450000000	3.91667e+08	286000000	261000000	364000000	3.03667e+08	0.32	0.92	-0.219	0.173
1232	295	469	305	L8GCC8	VC83_06240	tr|L8GCC8|L8GCC8_PSED2	23 kDa	15	1	1360000000	1190000000	1020000000	1190000000	768000000	881000000	560000000	7.36333e+08	1390000000	1170000000	1020000000	1.19333e+09	0.99	0.037	-0.0215	-0.628
1233	2452	2769	2579	L8FUC3	VC83_02031	tr|L8FUC3|L8FUC3_PSED2	81 kDa	15	1	41200000	33800000	31000000	3.53333e+07	23100000	24500000	20400000	2.26667e+07	29100000	31200000	31200000	30500000	0.19	0.012	-0.116	-0.55
1234	2652	2320	2661	L8GE46	VC83_00520	tr|L8GE46|L8GE46_PSED2	64 kDa	15	0.93	41100000	23300000	18700000	27700000	29300000	43500000	54400000	42400000	38400000	19700000	23000000	2.70333e+07	0.98	0.2	-0.0205	0.901
1235	2379	2173	2298	L8FU31	VC83_01991	tr|L8FU31|L8FU31_PSED2	103 kDa	15	1	50500000	33400000	35300000	3.97333e+07	46800000	68300000	38200000	51100000	48900000	37700000	42500000	4.30333e+07	0.57	0.32	0.266	0.407
1236	1769	982	1651	L8FVT0	VC83_08391	tr|L8FVT0|L8FVT0_PSED2	116 kDa	15	1	125000000	24100000	124000000	9.10333e+07	205000000	307000000	235000000	249000000	108000000	110000000	93100000	103700000	0.54	0.094	-0.19	0.926
1237	36	37	39	L8FXA6	VC83_08116	tr|L8FXA6|L8FXA6_PSED2	23 kDa	15	1	4760000000	8190000000	10900000000	7950000000	8030000000	7590000000	8890000000	8170000000	5110000000	9300000000	11300000000	8570000000	0.83	0.76	0.184	-0.0287
1238	1568	1768	1757	L8FQB7	VC83_08696	tr|L8FQB7|L8FQB7_PSED2	44 kDa	14	1	98000000	126000000	118000000	114000000	97000000	94500000	72600000	8.80333e+07	78100000	102000000	95900000	92000000	0.12	0.094	-0.295	-0.317
1239	1043	2148	1440	L8G8Q3	VC83_00267	tr|L8G8Q3|L8G8Q3_PSED2	72 kDa	14	1	339000000	222000000	120000000	227000000	50600000	61000000	45700000	5.24333e+07	187000000	114000000	98100000	1.33033e+08	0.25	0.011	-0.955	-2.13
1240	1444	1670	1467	L8FQ04	VC83_01440	tr|L8FQ04|L8FQ04_PSED2	31 kDa	14	1	196000000	134000000	71700000	133900000	102000000	133000000	62800000	9.92667e+07	166000000	118000000	105000000	1.29667e+08	0.93	0.51	-0.191	-0.396
1241	1465	1026	1546	L8FUD0	VC83_03116	tr|L8FUD0|L8FUD0_PSED2	56 kDa	14	1	82700000	127000000	182000000	1.30567e+08	253000000	179000000	259000000	2.30333e+08	45200000	126000000	183000000	1.18067e+08	0.69	0.079	-0.0103	0.989
1242	1012	1684	1099	L8G842	VC83_03161	tr|L8G842|L8G842_PSED2	33 kDa	14	1	182000000	236000000	295000000	2.37667e+08	99200000	99400000	95400000	98000000	174000000	241000000	227000000	214000000	0.6	0.0035	-0.061	-1.25
1243	1328	1616	1616	L8FWK0	VC83_08778	tr|L8FWK0|L8FWK0_PSED2	51 kDa	14	1	155000000	152000000	151000000	1.52667e+08	112000000	126000000	80000000	106000000	103000000	116000000	110000000	1.09667e+08	0.00066	0.049	-0.465	-0.437
1244	1882	1524	2145	A0A177AIU0	VC83_02313	tr|A0A177AIU0|A0A177AIU0_9PEZI	40 kDa	14	1	66700000	48600000	116000000	77100000	89200000	68100000	200000000	119100000	35600000	48800000	77900000	54100000	0.37	0.4	-0.451	0.42
1245	1326	667	1101	L8GB22	VC83_09048	tr|L8GB22|L8GB22_PSED2	44 kDa	14	1	180000000	118000000	161000000	153000000	378000000	406000000	601000000	4.61667e+08	238000000	189000000	214000000	2.13667e+08	0.073	0.0046	0.41	1.33
1246	2251	2577	2459	L8FQQ9	VC83_00798	tr|L8FQQ9|L8FQQ9_PSED2	88 kDa	14	0.93	55600000	30800000	53000000	4.64667e+07	21000000	33700000	32200000	2.89667e+07	48300000	28300000	28800000	3.51333e+07	0.34	0.13	-0.878	-0.72
1247	2133	1854	1817	L8GDC1	VC83_08317	tr|L8GDC1|L8GDC1_PSED2	58 kDa	14	1	67500000	43300000	51200000	54000000	46000000	40600000	147000000	7.78667e+07	103000000	78100000	74300000	8.51333e+07	0.049	0.66	0.608	-0.155
1248	1558	1827	1621	L8GAJ2	#N/A	tr|L8GAJ2|L8GAJ2_PSED2	32 kDa	14	1	97000000	115000000	133000000	115000000	81700000	80700000	81400000	8.12667e+07	108000000	99900000	119000000	1.08967e+08	0.66	0.02	-0.0986	-0.504
1249	2191	2255	2185	L8FPT3	VC83_00927	tr|L8FPT3|L8FPT3_PSED2	123 kDa	14	1	84000000	37800000	29200000	5.03333e+07	38500000	51000000	48600000	4.60333e+07	74000000	40700000	36700000	5.04667e+07	0.89	0.98	0.108	0.365
1250	2207	2297	2115	L8GAU7	VC83_04373	tr|L8GAU7|L8GAU7_PSED2	43 kDa	14	1	22100000	65100000	60300000	4.91667e+07	50800000	47100000	32500000	4.34667e+07	47000000	68800000	55100000	5.69667e+07	0.55	0.93	-0.131	-0.356
1251	2358	1617	2284	L8FV57	VC83_03818	tr|L8FV57|L8FV57_PSED2	51 kDa	14	1	45700000	29500000	46700000	4.06333e+07	77600000	58000000	182000000	1.05867e+08	34400000	34300000	63400000	4.40333e+07	0.83	0.084	-0.41	0.763
1252	986	1048	925	L8G7C6	VC83_04051	tr|L8G7C6|L8G7C6_PSED2	50 kDa	14	1	268000000	203000000	279000000	250000000	215000000	199000000	256000000	2.23333e+08	290000000	258000000	293000000	2.80333e+08	0.32	0.43	0.117	-0.315
1253	1204	729	940	L8G6X6	VC83_01770	tr|L8G6X6|L8G6X6_PSED2	44 kDa	14	1	159000000	196000000	188000000	181000000	400000000	482000000	332000000	4.04667e+08	280000000	278000000	270000000	276000000	0.0028	0.0031	0.569	1.09
1254	1385	1908	1387	L8G944	VC83_04054	tr|L8G944|L8G944_PSED2	41 kDa	14	1	185000000	107000000	140000000	144000000	60400000	60300000	94000000	7.15667e+07	162000000	131000000	133000000	142000000	0.98	0.032	-0.0761	-1.21
1255	1120	1749	1323	L8FV28	VC83_02148	tr|L8FV28|L8FV28_PSED2	45 kDa	14	1	194000000	214000000	208000000	2.05333e+08	98600000	99200000	73900000	9.05667e+07	144000000	157000000	159000000	1.53333e+08	0.0022	0.0012	-0.411	-1.08
1256	1844	1438	1700	L8G333	VC83_07324	tr|L8G333|L8G333_PSED2	61 kDa	14	1	98400000	65200000	78700000	8.07667e+07	98000000	89900000	206000000	131300000	83300000	92800000	121000000	9.90333e+07	0.27	0.21	0.239	0.317
1257	1350	2175	1556	L8GBT8	VC83_06850	tr|L8GBT8|L8GBT8_PSED2	46 kDa	14	1	173000000	151000000	122000000	1.48667e+08	56300000	60300000	36500000	5.10333e+07	138000000	120000000	92200000	1.16733e+08	0.19	0.0046	-0.333	-1.42
1258	965	999	1131	L8G3U3	VC83_05456	tr|L8G3U3|L8G3U3_PSED2	37 kDa	14	1	339000000	251000000	184000000	258000000	248000000	300000000	169000000	239000000	245000000	198000000	169000000	204000000	0.36	0.78	-0.343	-0.0173
1259	2238	1753	2183	L8FWJ5	VC83_05703	tr|L8FWJ5|L8FWJ5_PSED2	71 kDa	14	1	40100000	47700000	54000000	4.72667e+07	72800000	74500000	123000000	90100000	38500000	52800000	60400000	5.05667e+07	0.73	0.031	0.147	0.645
1260	2341	2034	2136	L8FZ46	VC83_01539	tr|L8FZ46|L8FZ46_PSED2	60 kDa	14	1	44000000	38000000	42300000	4.14333e+07	38700000	41100000	103000000	6.09333e+07	68400000	47400000	50000000	5.52667e+07	0.087	0.43	0.24	-0.0427
1261	461	451	426	L8G5C5	VC83_02606	tr|L8G5C5|L8G5C5_PSED2	26 kDa	14	1	726000000	697000000	708000000	7.10333e+08	827000000	932000000	557000000	772000000	876000000	838000000	738000000	8.17333e+08	0.06	0.72	0.243	0.223
1262	1869	1949	2049	L8FVJ9	#N/A	tr|L8FVJ9|L8FVJ9_PSED2	62 kDa	14	1	74800000	79300000	81000000	7.83667e+07	72400000	71200000	60200000	6.79333e+07	54200000	66300000	65100000	6.18667e+07	0.025	0.084	-0.284	-0.156
1263	1182	1544	1183	L8FVE5	VC83_06044	tr|L8FVE5|L8FVE5_PSED2	40 kDa	14	1	237000000	193000000	128000000	186000000	127000000	145000000	79900000	117300000	252000000	170000000	140000000	1.87333e+08	0.98	0.15	-0.186	-0.61
1264	1848	2133	1978	L8FWF1	VC83_08501	tr|L8FWF1|L8FWF1_PSED2	72 kDa	14	1	118000000	74900000	48400000	8.04333e+07	56000000	68800000	34500000	53100000	91300000	63800000	52800000	69300000	0.73	0.3	-0.232	-0.421
1265	726	609	815	L8FZX0	VC83_07490	tr|L8FZX0|L8FZX0_PSED2	36 kDa	14	1	327000000	436000000	430000000	3.97667e+08	608000000	550000000	396000000	518000000	280000000	383000000	355000000	3.39333e+08	0.3	0.18	-0.277	0.355
1266	1094	1201	1028	L8FTQ6	VC83_06066	tr|L8FTQ6|L8FTQ6_PSED2	37 kDa	14	1	259000000	220000000	158000000	2.12333e+08	193000000	226000000	115000000	178000000	274000000	232000000	210000000	2.38667e+08	0.47	0.47	0.0748	-0.192
1267	3302	3245	3475	L8G8F4	VC83_00564	tr|L8G8F4|L8G8F4_PSED2	139 kDa	14	1	11800000	7410000	12400000	1.05367e+07	8400000	7920000	16200000	10840000	6120000	7910000	8870000	7.63333e+06	0.19	1	-0.571	-0.484
1268	855	983	978	L8G3B0	VC83_03697	tr|L8G3B0|L8G3B0_PSED2	38 kDa	14	1	304000000	342000000	298000000	3.14667e+08	289000000	263000000	194000000	2.48667e+08	241000000	296000000	230000000	2.55667e+08	0.073	0.12	-0.334	-0.212
1269	3374	961	3458	L8FWF2	VC83_01836	tr|L8FWF2|L8FWF2_PSED2	39 kDa	14	1	10300000	7330000	9940000	9190000	192000000	200000000	393000000	2.61667e+08	11100000	5770000	6560000	7810000	0.45	0.00021	-0.6	4.33
1270	743	1155	696	L8GC11	VC83_00513	tr|L8GC11|L8GC11_PSED2	49 kDa	14	1	490000000	383000000	282000000	385000000	196000000	218000000	156000000	190000000	524000000	404000000	343000000	4.23667e+08	0.63	0.021	0.0776	-0.966
1271	1393	1351	1383	L8G4F3	VC83_08992	tr|L8G4F3|L8G4F3_PSED2	64 kDa	14	0.93	214000000	113000000	101000000	1.42667e+08	122000000	141000000	179000000	1.47333e+08	203000000	113000000	111000000	1.42333e+08	0.97	0.78	-0.00809	0.309
1272	1671	1757	1731	L8G7A9	VC83_00447	tr|L8G7A9|L8G7A9_PSED2	45 kDa	14	1	115000000	100000000	89100000	1.01367e+08	102000000	106000000	61400000	89800000	99700000	102000000	84800000	95500000	0.57	0.49	-0.00925	0.0231
1273	520	587	475	L8FXY6	VC83_02292	tr|L8FXY6|L8FXY6_PSED2	37 kDa	14	1	523000000	652000000	689000000	6.21333e+08	595000000	585000000	478000000	5.52667e+08	620000000	726000000	801000000	7.15667e+08	0.27	0.35	0.155	-0.156
1274	510	487	627	L8FZ34	#N/A	tr|L8FZ34|L8FZ34_PSED2	34 kDa	14	1	512000000	651000000	731000000	6.31333e+08	737000000	808000000	568000000	7.04333e+08	408000000	508000000	589000000	5.01667e+08	0.2	0.5	-0.356	0.18
1275	2588	3003	2781	L8G6Q2	VC83_04631	tr|L8G6Q2|L8G6Q2_PSED2	86 kDa	14	1	34400000	31000000	25700000	3.03667e+07	15900000	20100000	11800000	1.59333e+07	22500000	23600000	22900000	23000000	0.035	0.02	-0.435	-0.96
1276	1505	1699	1646	L8GAH2	VC83_02997	tr|L8GAH2|L8GAH2_PSED2	43 kDa	14	1	121000000	132000000	119000000	124000000	105000000	107000000	75200000	9.57333e+07	110000000	106000000	99000000	105000000	0.02	0.087	-0.196	-0.206
1277	1472	1243	1242	L8G202	VC83_09396	tr|L8G202|L8G202_PSED2	81 kDa	14	1	162000000	110000000	116000000	1.29333e+08	182000000	207000000	121000000	170000000	255000000	139000000	120000000	1.71333e+08	0.41	0.26	0.269	0.658
1278	2711	3277	2933	L8FTB7	#N/A	tr|L8FTB7|L8FTB7_PSED2	169 kDa	14	1	19400000	32000000	26100000	2.58333e+07	9990000	10600000	10100000	10230000	21200000	17400000	15400000	18000000	0.11	0.0034	-0.587	-1.38
1279	755	879	630	L8G6F0	VC83_00738	tr|L8G6F0|L8G6F0_PSED2	35 kDa	14	1	189000000	488000000	452000000	3.76333e+08	326000000	316000000	269000000	3.03667e+08	416000000	590000000	488000000	498000000	0.33	0.69	0.111	-0.514
1280	2097	2329	2138	L8FVI5	#N/A	tr|L8FVI5|L8FVI5_PSED2	53 kDa	14	1	69900000	51400000	50500000	5.72667e+07	33400000	41800000	50700000	4.19667e+07	68400000	47100000	49100000	5.48667e+07	0.79	0.12	-0.0667	-0.299
1281	2987	3131	2787	L8G7D0	VC83_00342	tr|L8G7D0|L8G7D0_PSED2	115 kDa	14	1	23300000	15700000	13200000	17400000	12700000	12500000	14300000	1.31667e+07	30200000	20900000	17100000	2.27333e+07	0.32	0.22	0.414	-0.309
1282	1933	2691	2080	L8GBK6	VC83_04617	tr|L8GBK6|L8GBK6_PSED2	33 kDa	14	1	95400000	71300000	51000000	7.25667e+07	26500000	32200000	15900000	2.48667e+07	86500000	49300000	43800000	5.98667e+07	0.5	0.017	-0.531	-1.43
1283	1009	1411	976	L8G0R5	VC83_09241	tr|L8G0R5|L8G0R5_PSED2	30 kDa	14	1	199000000	239000000	280000000	2.39333e+08	126000000	139000000	148000000	1.37667e+08	280000000	229000000	260000000	2.56333e+08	0.55	0.0074	0.123	-0.781
1284	1708	1229	1435	L8GE64	VC83_00541	tr|L8GE64|L8GE64_PSED2	42 kDa	14	1	78400000	108000000	106000000	9.74667e+07	200000000	182000000	134000000	172000000	129000000	142000000	129000000	1.33333e+08	0.039	0.024	0.29	0.781
1285	1952	2145	2158	L8G3F9	VC83_01098	tr|L8G3F9|L8G3F9_PSED2	50 kDa	14	1	59500000	70400000	82600000	7.08333e+07	52500000	51200000	53800000	52500000	41700000	56700000	60700000	5.30333e+07	0.12	0.038	-0.313	-0.423
1286	802	661	698	L8GD06	VC83_06368	tr|L8GD06|L8GD06_PSED2	28 kDa	14	1	213000000	350000000	482000000	3.48333e+08	513000000	418000000	472000000	4.67667e+08	252000000	485000000	517000000	418000000	0.6	0.23	0.473	0.432
1287	2544	2701	2770	L8GBM4	VC83_04590	tr|L8GBM4|L8GBM4_PSED2	87 kDa	14	1	35500000	26000000	34600000	3.20333e+07	26400000	20700000	26600000	2.45667e+07	24300000	20500000	25200000	2.33333e+07	0.057	0.11	-0.509	-0.392
1288	803	988	686	L8FQ24	VC83_02471	tr|L8FQ24|L8FQ24_PSED2	37 kDa	14	1	362000000	387000000	295000000	348000000	279000000	308000000	149000000	2.45333e+08	538000000	423000000	359000000	440000000	0.19	0.18	0.226	-0.376
1289	1340	1240	1336	L8FMG7	#N/A	tr|L8FMG7|L8FMG7_PSED2	49 kDa	14	1	127000000	156000000	170000000	151000000	181000000	157000000	173000000	1.70333e+08	118000000	158000000	178000000	1.51333e+08	0.97	0.27	0.0142	0.147
1290	1732	1096	811	L8G6V7	VC83_01748	tr|L8G6V7|L8G6V7_PSED2	68 kDa	14	1	116000000	89400000	81100000	95500000	190000000	235000000	195000000	2.06667e+08	440000000	292000000	295000000	3.42333e+08	0.0018	0.0034	1.72	1.13
1291	919	887	758	L8FQE7	#N/A	tr|L8FQE7|L8FQE7_PSED2	26 kDa	14	1	221000000	317000000	299000000	279000000	318000000	309000000	274000000	3.00333e+08	322000000	430000000	368000000	3.73333e+08	0.1	0.52	0.303	0.0495
1292	1040	909	1127	L8FYK6	#N/A	tr|L8FYK6|L8FYK6_PSED2	28 kDa	14	1	237000000	182000000	264000000	2.27667e+08	277000000	295000000	290000000	2.87333e+08	145000000	200000000	269000000	2.04667e+08	0.59	0.093	-0.242	0.293
1293	194	119	242	L8G3K5	#N/A	tr|L8G3K5|L8G3K5_PSED2	36 kDa	14	1	2160000000	1560000000	1870000000	1.86333e+09	3050000000	3470000000	2800000000	3.10667e+09	1450000000	1510000000	1700000000	1.55333e+09	0.17	0.01	-0.307	0.704
1294	2226	1808	2210	L8FYZ2	VC83_01556	tr|L8FYZ2|L8FYZ2_PSED2	83 kDa	14	1	73700000	34300000	35400000	47800000	72600000	85100000	93800000	8.38333e+07	61800000	46100000	37300000	48400000	0.85	0.076	0.379	1.26
1295	1885	1586	1661	L8G6P8	VC83_03667	tr|L8G6P8|L8G6P8_PSED2	35 kDa	14	1	44900000	83300000	103000000	7.70667e+07	105000000	105000000	121000000	1.10333e+08	60600000	115000000	132000000	1.02533e+08	0.45	0.18	0.467	0.336
1296	2581	2452	2564	L8GCN0	VC83_06828	tr|L8GCN0|L8GCN0_PSED2	91 kDa	14	1	42200000	24300000	25100000	3.05333e+07	32900000	33400000	39800000	3.53667e+07	43300000	25100000	25100000	3.11667e+07	0.94	0.4	0.00136	0.416
1297	342	712	367	L8FXW8	VC83_03567	tr|L8FXW8|L8FXW8_PSED2	18 kDa	14	1	1460000000	888000000	656000000	1.00133e+09	434000000	564000000	261000000	4.19667e+08	1460000000	836000000	659000000	985000000	0.96	0.056	-0.0874	-1.03
1298	294	172	400	L8FZV2	VC83_08139	tr|L8FZV2|L8FZV2_PSED2	21 kDa	14	1	749000000	1100000000	1750000000	1.19967e+09	2160000000	2270000000	2080000000	2170000000	484000000	985000000	1190000000	8.86333e+08	0.44	0.057	-0.158	0.976
1299	165	182	177	L8G9T0	VC83_05502	tr|L8G9T0|L8G9T0_PSED2	11 kDa	14	1	3460000000	1680000000	1590000000	2.24333e+09	1790000000	2480000000	1670000000	1980000000	3130000000	1850000000	1710000000	2230000000	0.94	0.81	0.14	0.0919
1300	418	173	386	L8GCA2	VC83_07028	tr|L8GCA2|L8GCA2_PSED2	32 kDa	14	1	352000000	948000000	1130000000	810000000	2310000000	1720000000	2400000000	2.14333e+09	469000000	1090000000	1240000000	933000000	0.74	0.047	0.198	1.28
1301	571	656	336	L8GAR0	VC83_00724	tr|L8GAR0|L8GAR0_PSED2	46 kDa	14	1	601000000	666000000	409000000	5.58667e+08	303000000	754000000	368000000	475000000	1490000000	905000000	861000000	1.08533e+09	0.047	0.52	0.59	-0.709
1302	2524	2689	2726	L8FU85	VC83_07310	tr|L8FU85|L8FU85_PSED2	52 kDa	14	1	32800000	30500000	35000000	3.27667e+07	27100000	26700000	21100000	2.49667e+07	21100000	24700000	28500000	2.47667e+07	0.04	0.037	-0.408	-0.296
1303	1647	1232	1515	L8FR78	VC83_06934	tr|L8FR78|L8FR78_PSED2	41 kDa	14	0.86	35000000	113000000	166000000	1.04667e+08	155000000	123000000	237000000	1.71667e+08	49700000	144000000	176000000	1.23233e+08	0.74	0.27	0.34	0.453
1304	1085	1255	1238	L8FQE9	VC83_02914	tr|L8FQE9|L8FQE9_PSED2	37 kDa	14	1	217000000	227000000	202000000	2.15333e+08	180000000	195000000	126000000	167000000	191000000	172000000	153000000	172000000	0.035	0.12	-0.334	-0.268
1305	563	1223	609	L8FRR3	#N/A	tr|L8FRR3|L8FRR3_PSED2	87 kDa	14	1	767000000	516000000	410000000	5.64333e+08	193000000	228000000	98300000	173100000	717000000	469000000	366000000	5.17333e+08	0.75	0.019	-0.137	-1.42
1306	1028	1161	1157	L8FP74	VC83_07776	tr|L8FP74|L8FP74_PSED2	27 kDa	14	1	193000000	265000000	239000000	2.32333e+08	201000000	212000000	150000000	1.87667e+08	158000000	223000000	204000000	195000000	0.27	0.21	-0.224	-0.248
1307	735	461	680	A0A177AFM4	VC83_02505	tr|A0A177AFM4|A0A177AFM4_9PEZI	29 kDa	14	1	258000000	437000000	485000000	3.93333e+08	835000000	740000000	672000000	749000000	264000000	521000000	547000000	444000000	0.75	0.03	0.253	0.759
1308	157	257	150	L8FQF2	VC83_04498	tr|L8FQF2|L8FQF2_PSED2	26 kDa	14	1	3120000000	2390000000	1650000000	2.38667e+09	1500000000	1680000000	1050000000	1410000000	3360000000	2420000000	2120000000	2.63333e+09	0.65	0.092	0.0153	-0.678
1309	1549	1309	1654	L8FXL8	VC83_06099	tr|L8FXL8|L8FXL8_PSED2	50 kDa	14	1	127000000	94100000	128000000	1.16367e+08	149000000	127000000	190000000	1.55333e+08	89200000	97800000	124000000	1.03667e+08	0.46	0.14	-0.378	0.227
1310	185	335	212	L8FT16	VC83_03057	tr|L8FT16|L8FT16_PSED2	37 kDa	14	1	2700000000	1640000000	1450000000	1930000000	1180000000	1340000000	813000000	1111000000	2300000000	1810000000	1410000000	1840000000	0.9	0.091	0.139	-0.475
1311	1599	1363	1724	L8G586	VC83_01055	tr|L8G586|L8G586_PSED2	34 kDa	14	1	116000000	73500000	142000000	110500000	114000000	126000000	193000000	1.44333e+08	97800000	81400000	111000000	9.67333e+07	0.65	0.33	-0.243	0.122
1312	943	1086	985	L8FR92	VC83_07842	tr|L8FR92|L8FR92_PSED2	40 kDa	14	1	250000000	266000000	291000000	269000000	216000000	242000000	173000000	2.10333e+08	200000000	271000000	290000000	2.53667e+08	0.61	0.079	0.0266	-0.297
1313	1295	2090	1320	L8FYH8	VC83_09181	tr|L8FYH8|L8FYH8_PSED2	73 kDa	14	1	271000000	125000000	81800000	1.59267e+08	42000000	64200000	62500000	5.62333e+07	246000000	112000000	103000000	1.53667e+08	0.99	0.068	-0.167	-1
1314	2462	2317	2622	L8FMN5	VC83_07846	tr|L8FMN5|L8FMN5_PSED2	60 kDa	14	1	35700000	36000000	33000000	34900000	49500000	46600000	31900000	4.26667e+07	24500000	32100000	29000000	2.85333e+07	0.068	0.26	-0.3	0.382
1315	1788	2286	1909	L8GAX8	VC83_00458	tr|L8GAX8|L8GAX8_PSED2	68 kDa	14	1	102000000	89500000	73800000	8.84333e+07	44100000	58900000	29800000	4.42667e+07	75400000	79900000	75600000	7.69667e+07	0.25	0.03	-0.242	-1.02
1316	2466	2712	2666	L8FQE8	VC83_08431	tr|L8FQE8|L8FQE8_PSED2	82 kDa	14	1	43700000	31900000	28500000	34700000	25400000	29400000	17800000	24200000	34300000	25100000	21300000	26900000	0.25	0.14	-0.343	-0.325
1317	1650	1005	1451	L8FPL0	VC83_03071	tr|L8FPL0|L8FPL0_PSED2	35 kDa	14	1	113000000	59000000	141000000	1.04333e+08	116000000	88300000	510000000	238100000	126000000	96000000	171000000	131000000	0.44	0.4	0.158	0.0457
1318	20	23	16	L8FP10	VC83_06461	tr|L8FP10|L8FP10_PSED2	24 kDa	14	1	13500000000	12500000000	13800000000	1.32667e+10	10000000000	11300000000	8010000000	9770000000	13300000000	15000000000	15200000000	14500000000	0.16	0.039	0.154	-0.434
1319	1375	1554	1226	A0A177ABM6	VC83_03935	tr|A0A177ABM6|A0A177ABM6_9PEZI	30 kDa	14	0.71	150000000	142000000	144000000	1.45333e+08	125000000	133000000	88400000	1.15467e+08	229000000	161000000	139000000	1.76333e+08	0.32	0.13	0.159	-0.198
1320	962	1270	1113	L8FRE7	VC83_06470	tr|L8FRE7|L8FRE7_PSED2	46 kDa	14	1	418000000	210000000	150000000	2.59333e+08	152000000	236000000	104000000	164000000	311000000	181000000	136000000	2.09333e+08	0.67	0.33	-0.21	-0.466
1321	383	458	392	L8FN02	VC83_06457	tr|L8FN02|L8FN02_PSED2	20 kDa	14	1	1100000000	960000000	676000000	912000000	851000000	942000000	472000000	755000000	1110000000	903000000	729000000	914000000	0.97	0.46	-0.0876	-0.174
1322	1370	1963	1853	L8G093	VC83_09202	tr|L8G093|L8G093_PSED2	48 kDa	14	1	156000000	151000000	132000000	1.46333e+08	62500000	58600000	80000000	6.70333e+07	78200000	79300000	89000000	8.21667e+07	0.00093	0.0019	-0.931	-1.27
1323	1477	1202	1639	L8FYN4	#N/A	tr|L8FYN4|L8FYN4_PSED2	28 kDa	14	1	119000000	131000000	136000000	1.28667e+08	180000000	193000000	161000000	178000000	86400000	108000000	124000000	1.06133e+08	0.15	0.0083	-0.277	0.462
1324	1912	2557	2085	L8G157	VC83_08752	tr|L8G157|L8G157_PSED2	73 kDa	14	1	86400000	76600000	60400000	7.44667e+07	30300000	36000000	23900000	3.00667e+07	69700000	55900000	53100000	5.95667e+07	0.18	0.0045	-0.455	-1.34
1325	1464	1431	1507	L8G362	VC83_05316	tr|L8G362|L8G362_PSED2	56 kDa	14	1	145000000	117000000	130000000	1.30667e+08	90800000	97200000	211000000	133000000	137000000	116000000	121000000	1.24667e+08	0.6	0.85	-0.094	-0.415
1326	3072	3301	3028	L8FTR8	VC83_09017	tr|L8FTR8|L8FTR8_PSED2	132 kDa	14	1	18700000	11800000	14400000	1.49667e+07	9180000	10300000	10200000	9.89333e+06	17600000	13000000	15300000	15300000	0.85	0.046	0.0885	-0.495
1327	2092	2739	2294	L8GBE5	VC83_06370	tr|L8GBE5|L8GBE5_PSED2	117 kDa	14	1	67700000	51500000	52900000	5.73667e+07	18300000	28900000	22800000	2.33333e+07	50400000	42000000	37500000	43300000	0.084	0.0045	-0.333	-1.21
1328	1767	2426	1892	L8GEG7	VC83_05121	tr|L8GEG7|L8GEG7_PSED2	59 kDa	14	1	127000000	89100000	57400000	9.11667e+07	37100000	46500000	25900000	36500000	98200000	77300000	60200000	7.85667e+07	0.69	0.035	-0.204	-1.26
1329	816	523	701	L8G5R7	VC83_01235	tr|L8G5R7|L8G5R7_PSED2	23 kDa	14	1	367000000	264000000	391000000	3.40667e+08	394000000	325000000	1230000000	6.49667e+08	538000000	318000000	392000000	416000000	0.39	0.33	0.0926	0.101
1330	537	402	524	L8G6Q6	VC83_09401	tr|L8G6Q6|L8G6Q6_PSED2	27 kDa	14	1	464000000	427000000	905000000	5.98667e+08	691000000	602000000	1360000000	8.84333e+08	545000000	531000000	781000000	619000000	0.79	0.33	0.232	0.573
1331	1805	2149	1807	L8FMN4	VC83_07795	tr|L8FMN4|L8FMN4_PSED2	40 kDa	14	0.93	66300000	98800000	90100000	8.50667e+07	62700000	49900000	44700000	5.24333e+07	73100000	96400000	90100000	8.65333e+07	0.88	0.037	-0.000653	-0.851
1332	1670	1819	1614	L8FLC2	VC83_00961	tr|L8FLC2|L8FLC2_PSED2	64 kDa	14	1	133000000	86400000	85400000	101600000	86300000	90700000	71300000	8.27667e+07	141000000	91900000	97000000	1.09967e+08	0.7	0.31	0.167	-0.00159
1333	797	239	781	A0A177A1Y8	#N/A	tr|A0A177A1Y8|A0A177A1Y8_9PEZI (+1)		14	1	216000000	394000000	446000000	352000000	1470000000	1440000000	1700000000	1.53667e+09	242000000	373000000	468000000	361000000	0.91	0.0028	-0.08	1.9
1334	2431	2340	2593	L8G5R9	VC83_02600	tr|L8G5R9|L8G5R9_PSED2	72 kDa	14	1	35300000	32200000	42600000	36700000	39500000	35400000	49000000	41300000	24100000	25200000	39600000	2.96333e+07	0.26	0.41	-0.487	0.162
1335	1701	1979	1846	L8FZF3	VC83_09233	tr|L8FZF3|L8FZF3_PSED2	50 kDa	14	1	106000000	106000000	82500000	9.81667e+07	72100000	75300000	49800000	6.57333e+07	90700000	87000000	70100000	82600000	0.21	0.058	-0.282	-0.552
1336	2359	2397	2714	L8G2K1	VC83_05918	tr|L8G2K1|L8G2K1_PSED2	54 kDa	14	0.43	26500000	45000000	50400000	4.06333e+07	41600000	40900000	31600000	3.80333e+07	24900000	27700000	22600000	2.50667e+07	0.095	0.87	-0.853	-0.138
1337	216	195	202	L8FRS9	#N/A	tr|L8FRS9|L8FRS9_PSED2	32 kDa	14	1	1320000000	1670000000	2140000000	1710000000	1970000000	2010000000	1550000000	1.84333e+09	1730000000	1960000000	2100000000	1930000000	0.42	0.62	0.235	0.243
1338	2030	1797	1942	L8FYD1	VC83_06429	tr|L8FYD1|L8FYD1_PSED2	58 kDa	14	1	71200000	48300000	67500000	6.23333e+07	87900000	81600000	84700000	8.47333e+07	83500000	65700000	68500000	7.25667e+07	0.32	0.06	0.0209	0.327
1339	1589	2093	1877	L8FT46	VC83_06114	tr|L8FT46|L8FT46_PSED2	42 kDa	14	1	115000000	117000000	103000000	1.11667e+08	56100000	72200000	40100000	5.61333e+07	62000000	97000000	81200000	8.00667e+07	0.062	0.015	-0.504	-1.04
1340	229	148	178	L8FYR2	VC83_01488	tr|L8FYR2|L8FYR2_PSED2	24 kDa	14	1	1980000000	1520000000	1400000000	1.63333e+09	2700000000	2780000000	1890000000	2.45667e+09	2530000000	2260000000	1880000000	2.22333e+09	0.082	0.067	0.578	0.832
1341	1981	1946	1861	L8FYR8	VC83_07667	tr|L8FYR8|L8FYR8_PSED2	52 kDa	14	1	42900000	83200000	76600000	6.75667e+07	78300000	62600000	63000000	6.79667e+07	65700000	94800000	84500000	8.16667e+07	0.41	0.86	0.143	-0.281
1342	1473	1297	1539	L8G4N9	VC83_03690	tr|L8G4N9|L8G4N9_PSED2	49 kDa	14	1	132000000	109000000	147000000	1.29333e+08	122000000	114000000	240000000	1.58667e+08	128000000	104000000	125000000	119000000	0.51	0.58	-0.077	-0.119
1343	486	320	588	L8FU65	VC83_02184	tr|L8FU65|L8FU65_PSED2	20 kDa	14	1	639000000	737000000	645000000	6.73667e+08	1270000000	1400000000	870000000	1180000000	515000000	576000000	525000000	5.38667e+08	0.018	0.024	-0.296	0.979
1344	1090	769	1158	L8FW83	VC83_07715	tr|L8FW83|L8FW83_PSED2	33 kDa	14	1	88600000	237000000	316000000	2.13867e+08	437000000	316000000	370000000	3.74333e+08	101000000	222000000	261000000	1.94667e+08	0.94	0.16	-0.0925	0.64
1345	1663	2004	1830	L8GAK6	VC83_07229	tr|L8GAK6|L8GAK6_PSED2	33 kDa	14	1	139000000	100000000	68700000	1.02567e+08	66800000	84100000	39300000	63400000	112000000	73200000	66500000	83900000	0.51	0.18	-0.451	-0.582
1346	2063	2270	2195	L8FZA6	VC83_08520	tr|L8FZA6|L8FZA6_PSED2	31 kDa	14	1	58300000	60500000	59800000	5.95333e+07	47000000	45000000	42900000	4.49667e+07	45100000	51800000	52300000	4.97333e+07	0.02	0.00056	-0.207	-0.41
1347	2460	2756	2607	L8FVU4	VC83_00031	tr|L8FVU4|L8FVU4_PSED2	126 kDa	14	1	37800000	31100000	36000000	3.49667e+07	21900000	21100000	25800000	2.29333e+07	27800000	29400000	30000000	2.90667e+07	0.044	0.0076	-0.293	-0.714
1348	2610	2342	2346	L8FQX4	VC83_01694	tr|L8FQX4|L8FQX4_PSED2	94 kDa	14	1	35600000	23200000	30200000	2.96667e+07	25800000	27200000	70700000	4.12333e+07	50600000	37100000	32400000	4.00333e+07	0.18	0.55	0.293	-0.15
1349	1263	1832	1404	L8G729	VC83_05839	tr|L8G729|L8G729_PSED2	52 kDa	14	1	170000000	175000000	156000000	167000000	82000000	96600000	63800000	80800000	116000000	153000000	149000000	1.39333e+08	0.12	0.0042	-0.191	-1.05
1350	593	756	744	L8FQW7	VC83_03060	tr|L8FQW7|L8FQW7_PSED2	35 kDa	14	1	646000000	566000000	402000000	538000000	425000000	470000000	261000000	3.85333e+08	465000000	368000000	306000000	3.79667e+08	0.14	0.21	-0.622	-0.413
1351	2135	2137	2550	L8FSL0	VC83_08443	tr|L8FSL0|L8FSL0_PSED2	46 kDa	14	1	46500000	57900000	57100000	5.38333e+07	42200000	41800000	75000000	53000000	29500000	31700000	32900000	3.13667e+07	0.0024	0.82	-0.849	-0.438
1352	467	1218	704	L8G7M2	#N/A	tr|L8G7M2|L8G7M2_PSED2 (+1)		14	1	998000000	597000000	512000000	7.02333e+08	140000000	271000000	111000000	174000000	615000000	360000000	270000000	415000000	0.16	0.013	-0.728	-2.1
1353	404	423	504	A0A2P6FGN0	#N/A	tr|A0A2P6FGN0|A0A2P6FGN0_9PEZI (+1)		14	1	503000000	1050000000	1050000000	8.67667e+08	937000000	912000000	654000000	8.34333e+08	543000000	772000000	676000000	6.63667e+08	0.45	0.99	-0.635	-0.204
1354	1208	1568	1247	A0A177AL35	VC83_01245	tr|A0A177AL35|A0A177AL35_9PEZI	43 kDa	14	1	165000000	204000000	173000000	1.80667e+08	127000000	124000000	88100000	1.13033e+08	172000000	185000000	152000000	1.69667e+08	0.51	0.023	-0.00721	-0.478
1355	18	12	12	L8G1I0	VC83_05992	tr|L8G1I0|L8G1I0_PSED2	11 kDa	14	1	10800000000	14500000000	15500000000	13600000000	14900000000	13500000000	9960000000	1.27867e+10	19700000000	16300000000	19000000000	1.83333e+10	0.071	0.7	0.384	-0.108
1356	51	92	48	L8FP57	VC83_04494	tr|L8FP57|L8FP57_PSED2	16 kDa	14	1	6020000000	6780000000	6300000000	6.36667e+09	4210000000	4430000000	3870000000	4170000000	6950000000	7500000000	8330000000	7.59333e+09	0.05	0.0013	0.252	-0.582
1357	232	178	214	L8FXM3	VC83_03790	tr|L8FXM3|L8FXM3_PSED2	26 kDa	14	1	1860000000	1370000000	1590000000	1.60667e+09	2180000000	2470000000	1580000000	2.07667e+09	1810000000	1540000000	2000000000	1.78333e+09	0.41	0.2	0.19	0.456
1358	246	261	301	L8G361	VC83_03729	tr|L8G361|L8G361_PSED2	14 kDa	14	1	2390000000	1140000000	1020000000	1.51667e+09	1290000000	1720000000	1180000000	1.39667e+09	1690000000	1040000000	888000000	1206000000	0.59	0.95	-0.136	0.177
1359	1791	1461	1645	L8GCS2	VC83_04790	tr|L8GCS2|L8GCS2_PSED2	58 kDa	14	1	92900000	78200000	93400000	8.81667e+07	95100000	86900000	202000000	128000000	116000000	87600000	112000000	105200000	0.18	0.33	0.268	0.0341
1360	269	541	268	L8G6Q4	VC83_00772	tr|L8G6Q4|L8G6Q4_PSED2	49 kDa	14	1	1510000000	1390000000	1230000000	1.37667e+09	666000000	723000000	486000000	625000000	1650000000	1250000000	1250000000	1.38333e+09	0.96	0.004	-0.159	-1.07
1361	3519	2982	3412	L8FVD0	VC83_01970	tr|L8FVD0|L8FVD0_PSED2	124 kDa	14	1	7480000	6160000	7880000	7.17333e+06	9180000	10200000	30500000	1.66267e+07	8690000	8150000	8470000	8.43667e+06	0.096	0.15	0.179	0.45
1362	2305	1954	2120	L8G8S6	VC83_03994	tr|L8G8S6|L8G8S6_PSED2	55 kDa	14	1	43300000	33400000	54500000	4.37333e+07	39700000	42500000	121000000	6.77333e+07	56600000	49000000	64800000	56800000	0.17	0.46	0.386	-0.0275
1363	2837	3377	2839	L8FYN8	VC83_02954	tr|L8FYN8|L8FYN8_PSED2	146 kDa	14	1	26200000	22700000	15400000	2.14333e+07	6940000	8250000	10300000	8.49667e+06	25600000	20400000	16300000	2.07667e+07	0.91	0.0096	-0.158	-1.46
1364	328	217	271	L8G0Y8	VC83_05355	tr|L8G0Y8|L8G0Y8_PSED2	21 kDa	14	1	878000000	850000000	1510000000	1.07933e+09	1450000000	1350000000	2250000000	1.68333e+09	1170000000	1190000000	1760000000	1.37333e+09	0.32	0.14	0.435	0.72
1365	1441	749	1277	L8G5V1	VC83_07035	tr|L8G5V1|L8G5V1_PSED2	41 kDa	14	0.93	125000000	123000000	154000000	134000000	301000000	264000000	606000000	3.90333e+08	151000000	162000000	176000000	163000000	0.077	0.02	0.376	1.27
1366	80	109	68	L8FVQ6	#N/A	tr|L8FVQ6|L8FVQ6_PSED2	17 kDa	14	1	3210000000	5420000000	5510000000	4.71333e+09	3500000000	4010000000	2700000000	3.40333e+09	5400000000	6010000000	6100000000	5.83667e+09	0.25	0.22	0.149	-0.631
1367	1890	2191	1961	L8G901	VC83_05395	tr|L8G901|L8G901_PSED2	60 kDa	14	1	116000000	55100000	59100000	7.67333e+07	33200000	51800000	65400000	5.01333e+07	94900000	54300000	63500000	70900000	0.88	0.26	0.104	-0.192
1368	1987	1814	1690	L8FST6	VC83_09024	tr|L8FST6|L8FST6_PSED2	35 kDa	14	1	37200000	95300000	68400000	6.69667e+07	86100000	84400000	79100000	83200000	102000000	106000000	92100000	1.00033e+08	0.17	0.36	0.576	0.304
1369	463	502	646	L8FYB1	VC83_08142	tr|L8FYB1|L8FYB1_PSED2	34 kDa	14	1	807000000	476000000	847000000	710000000	554000000	718000000	777000000	683000000	507000000	388000000	551000000	482000000	0.16	0.94	-0.671	-0.169
1370	2563	2583	2638	L8G3T7	#N/A	tr|L8G3T7|L8G3T7_PSED2	75 kDa	14	1	30900000	28200000	35400000	31500000	31200000	30000000	24500000	2.85667e+07	25700000	27900000	31000000	28200000	0.27	0.37	-0.15	-0.0434
1371	1011	683	1095	L8G295	VC83_04274	tr|L8G295|L8G295_PSED2	47 kDa	13	1	92000000	305000000	317000000	238000000	510000000	368000000	446000000	4.41333e+08	114000000	265000000	267000000	2.15333e+08	0.95	0.15	-0.199	0.549
1372	629	581	512	L8FZD7	VC83_08390	tr|L8FZD7|L8FZD7_PSED2	47 kDa	13	1	544000000	560000000	421000000	5.08333e+08	644000000	676000000	368000000	5.62667e+08	765000000	622000000	561000000	6.49333e+08	0.13	0.75	0.195	0.243
1373	1056	960	915	L8G6Y1	VC83_01286	tr|L8G6Y1|L8G6Y1_PSED2	28 kDa	13	1	138000000	291000000	241000000	2.23333e+08	258000000	257000000	271000000	262000000	233000000	336000000	286000000	285000000	0.32	0.41	0.244	0.0955
1374	1093	1015	1357	L8GDR6	VC83_04604	tr|L8GDR6|L8GDR6_PSED2	56 kDa	13	1	232000000	190000000	217000000	213000000	197000000	246000000	260000000	2.34333e+08	98800000	174000000	169000000	1.47267e+08	0.11	0.42	-0.36	0.18
1375	646	1253	886	L8FSL7	VC83_00668	tr|L8FSL7|L8FSL7_PSED2	29 kDa	13	1	491000000	500000000	471000000	4.87333e+08	164000000	210000000	129000000	1.67667e+08	315000000	311000000	270000000	2.98667e+08	0.00073	0.0016	-0.661	-1.58
1376	1439	1159	1328	A0A177ANV8	VC83_00389	tr|A0A177ANV8|A0A177ANV8_9PEZI	32 kDa	13	1	200000000	128000000	74200000	1.34067e+08	229000000	218000000	119000000	1.88667e+08	205000000	136000000	116000000	1.52333e+08	0.63	0.35	0.0879	0.767
1377	2058	1788	2193	L8GB45	VC83_05440	tr|L8GB45|L8GB45_PSED2	36 kDa	13	1	53800000	56300000	70800000	60300000	75700000	76300000	107000000	8.63333e+07	46400000	52600000	50600000	4.98667e+07	0.12	0.068	-0.155	0.437
1378	2146	2113	2109	L8FWK8	#N/A	tr|L8FWK8|L8FWK8_PSED2	83 kDa	13	1	59400000	43500000	57000000	53300000	52700000	52700000	57500000	54300000	61200000	48900000	63300000	57800000	0.54	0.81	0.102	-0.114
1379	1635	2411	1943	L8FPQ3	VC83_02652	tr|L8FPQ3|L8FPQ3_PSED2	64 kDa	13	1	147000000	97200000	72200000	1.05467e+08	41300000	49300000	21500000	3.73667e+07	106000000	58900000	52800000	7.25667e+07	0.27	0.032	-0.723	-1.23
1380	2007	1643	1955	L8FTT8	VC83_00669	tr|L8FTT8|L8FTT8_PSED2	64 kDa	13	1	89200000	65100000	40200000	6.48333e+07	102000000	143000000	63700000	102900000	109000000	58500000	47700000	7.17333e+07	0.81	0.23	-0.154	0.654
1381	857	971	1057	L8FRE4	VC83_00626	tr|L8FRE4|L8FRE4_PSED2	25 kDa	13	1	332000000	265000000	344000000	3.13667e+08	246000000	276000000	246000000	256000000	165000000	251000000	264000000	2.26667e+08	0.12	0.094	-0.406	-0.433
1382	754	1004	770	L8FU43	VC83_02369	tr|L8FU43|L8FU43_PSED2	36 kDa	13	1	501000000	355000000	280000000	3.78667e+08	248000000	308000000	159000000	2.38333e+08	518000000	334000000	250000000	3.67333e+08	0.87	0.14	-0.0868	-0.517
1383	1789	1722	1840	L8FSU0	VC83_09261	tr|L8FSU0|L8FSU0_PSED2	57 kDa	13	1	99000000	80200000	85700000	88300000	89500000	97100000	94000000	9.35333e+07	74200000	79400000	94800000	82800000	0.53	0.41	-0.111	0.134
1384	1898	1965	1910	L8G5E1	VC83_06566	tr|L8G5E1|L8G5E1_PSED2	41 kDa	13	1	78500000	74500000	76000000	7.63333e+07	63100000	70200000	67000000	6.67667e+07	69000000	80900000	81000000	7.69667e+07	0.92	0.017	0.0903	-0.181
1385	1259	1276	1373	L8GAP8	VC83_04322	tr|L8GAP8|L8GAP8_PSED2	40 kDa	13	1	217000000	161000000	127000000	1.68333e+08	180000000	184000000	125000000	163000000	152000000	138000000	142000000	144000000	0.46	0.92	-0.181	0.163
1386	977	883	934	L8GBJ4	VC83_00227	tr|L8GBJ4|L8GBJ4_PSED2	34 kDa	13	1	207000000	288000000	265000000	2.53333e+08	336000000	353000000	219000000	3.02667e+08	285000000	289000000	257000000	277000000	0.41	0.41	0.107	0.342
1387	2864	3006	3082	L8G5M8	VC83_07754	tr|L8G5M8|L8G5M8_PSED2	98 kDa	13	1	17900000	19700000	24200000	20600000	15400000	15200000	17100000	15900000	14800000	13000000	15200000	1.43333e+07	0.024	0.058	-0.415	-0.355
1388	2744	3299	2748	L8FP00	VC83_06472	tr|L8FP00|L8FP00_PSED2	103 kDa	13	1	30600000	23500000	19900000	2.46667e+07	9190000	10800000	9960000	9.98333e+06	28500000	23300000	20200000	24000000	0.9	0.0026	-0.0103	-1.24
1389	1260	1633	1193	L8FWB9	VC83_07040	tr|L8FWB9|L8FWB9_PSED2	35 kDa	13	0.92	200000000	175000000	129000000	168000000	109000000	125000000	76600000	1.03533e+08	223000000	182000000	148000000	1.84333e+08	0.61	0.067	0.0589	-0.685
1390	1754	1727	1745	L8G3H9	VC83_07456	tr|L8G3H9|L8G3H9_PSED2	61 kDa	13	1	91800000	87100000	98200000	9.23667e+07	94900000	92700000	91100000	92900000	91500000	92000000	98200000	93900000	0.7	0.86	0.00397	0.0139
1391	3057	3209	3046	A0A177A2V4	VC83_06789	tr|A0A177A2V4|A0A177A2V4_9PEZI	502 kDa	13	1	12400000	17800000	15800000	1.53333e+07	8490000	11400000	14900000	1.15967e+07	15200000	16200000	13500000	1.49667e+07	0.89	0.2	-0.0539	-0.467
1392	1886	1142	1903	L8FM66	VC83_08646	tr|L8FM66|L8FM66_PSED2	46 kDa	13	1	92400000	46000000	92800000	7.70667e+07	103000000	95800000	383000000	1.93933e+08	72600000	63500000	96300000	7.74667e+07	0.89	0.21	-0.348	0.161
1393	1454	2028	1734	L8FT42	VC83_02046	tr|L8FT42|L8FT42_PSED2	29 kDa	13	1	127000000	149000000	120000000	132000000	68600000	74800000	40600000	6.13333e+07	99400000	97600000	89100000	9.53667e+07	0.011	0.017	-0.385	-0.895
1394	658	546	757	L8FRH0	VC83_08551	tr|L8FRH0|L8FRH0_PSED2	34 kDa	13	1	276000000	457000000	676000000	4.69667e+08	675000000	576000000	600000000	617000000	205000000	420000000	497000000	374000000	0.58	0.27	-0.122	0.394
1395	1456	1565	1543	L8FTC4	VC83_01183	tr|L8FTC4|L8FTC4_PSED2	24 kDa	13	1	147000000	130000000	118000000	1.31667e+08	129000000	133000000	77700000	1.13233e+08	143000000	117000000	94900000	118300000	0.44	0.41	-0.148	-0.00615
1396	1845	1644	1841	L8GC01	VC83_05531	tr|L8GC01|L8GC01_PSED2	39 kDa	13	1	51200000	84800000	106000000	8.06667e+07	99500000	87600000	121000000	102700000	67300000	83200000	97900000	82800000	0.82	0.31	-0.0285	0.23
1397	1677	1284	1801	A0A177A5B2	VC83_04806	tr|A0A177A5B2|A0A177A5B2_9PEZI	45 kDa	13	1	96400000	100000000	107000000	1.01133e+08	179000000	160000000	143000000	1.60667e+08	71700000	96100000	94200000	8.73333e+07	0.19	0.0032	-0.0923	0.668
1398	2905	2121	2735	L8G6S5	VC83_00746	tr|L8G6S5|L8G6S5_PSED2	52 kDa	13	1	20400000	15500000	23100000	1.96667e+07	35400000	32100000	94100000	5.38667e+07	23900000	18300000	31300000	24500000	0.34	0.07	0.227	0.792
1399	1548	2458	1629	L8G2X4	VC83_09297	tr|L8G2X4|L8G2X4_PSED2	59 kDa	13	1	154000000	114000000	81200000	116400000	35800000	44600000	25000000	3.51333e+07	142000000	101000000	79300000	1.07433e+08	0.78	0.0089	-0.173	-1.67
1400	944	1013	830	L8FZI4	VC83_05030	tr|L8FZI4|L8FZI4_PSED2	32 kDa	13	1	166000000	265000000	375000000	2.68667e+08	210000000	189000000	307000000	2.35333e+08	224000000	344000000	417000000	3.28333e+08	0.5	0.74	0.379	-0.335
1401	2390	2368	2641	L8G9E3	VC83_06231	tr|L8G9E3|L8G9E3_PSED2	108 kDa	13	1	44700000	43600000	29100000	3.91333e+07	27800000	28500000	63100000	39800000	31800000	28400000	24100000	28100000	0.12	0.9	-0.617	-0.609
1402	1516	1980	1744	L8G4V8	VC83_06775	tr|L8G4V8|L8G4V8_PSED2	51 kDa	13	1	84000000	143000000	142000000	123000000	58800000	56600000	81400000	65600000	55900000	103000000	123000000	9.39667e+07	0.38	0.043	-0.462	-1.27
1403	3007	3102	3093	L8FMR0	VC83_04926	tr|L8FMR0|L8FMR0_PSED2	136 kDa	13	1	24900000	14600000	11000000	1.68333e+07	12000000	18000000	11100000	13700000	19000000	12600000	10800000	1.41333e+07	0.65	0.58	-0.208	-0.284
1404	2218	2474	1996	L8G357	VC83_05321	tr|L8G357|L8G357_PSED2	81 kDa	13	1	55000000	50200000	40000000	48400000	35300000	40700000	26900000	34300000	86600000	67400000	48700000	6.75667e+07	0.18	0.085	0.424	-0.509
1405	1996	2251	2050	L8GCQ1	VC83_06503	tr|L8GCQ1|L8GCQ1_PSED2	83 kDa	13	1	89000000	60400000	48200000	6.58667e+07	44500000	59400000	35700000	4.65333e+07	88300000	51500000	45400000	6.17333e+07	0.79	0.22	-0.23	-0.443
1406	1636	1942	1609	L8G0A6	VC83_01490	tr|L8G0A6|L8G0A6_PSED2	58 kDa	13	1	155000000	98600000	62800000	1.05467e+08	68200000	88400000	47600000	6.80667e+07	140000000	105000000	86600000	1.10533e+08	0.77	0.27	0.0898	-0.53
1407	1875	2351	1965	L8G436	VC83_05311	tr|L8G436|L8G436_PSED2	83 kDa	13	1	82900000	80900000	69600000	77800000	42600000	50200000	29300000	40700000	85700000	64900000	60600000	70400000	0.41	0.017	-0.32	-0.926
1408	1188	1373	1087	L8FYC2	VC83_09221	tr|L8FYC2|L8FYC2_PSED2	37 kDa	13	1	185000000	198000000	171000000	1.84667e+08	156000000	143000000	131000000	1.43333e+08	185000000	246000000	222000000	2.17667e+08	0.16	0.018	0.264	-0.363
1409	871	576	931	L8GC76	VC83_04596	tr|L8GC76|L8GC76_PSED2	20 kDa	13	1	270000000	313000000	334000000	3.05667e+08	583000000	589000000	548000000	5.73333e+08	251000000	279000000	306000000	2.78667e+08	0.34	0.0007	-0.165	0.898
1410	1526	1428	1522	L8FPD2	VC83_04474	tr|L8FPD2|L8FPD2_PSED2	36 kDa	13	1	73100000	126000000	163000000	120700000	144000000	112000000	145000000	1.33667e+08	56900000	145000000	164000000	1.21967e+08	0.94	0.59	0.203	0.196
1411	1591	1100	1540	L8FYH5	VC83_09188	tr|L8FYH5|L8FYH5_PSED2	73 kDa	13	1	81100000	131000000	122000000	1.11367e+08	197000000	205000000	214000000	2.05333e+08	123000000	112000000	121000000	1.18667e+08	0.62	0.014	-0.00931	0.755
1412	1220	1562	1231	L8G8H8	VC83_04356	tr|L8G8H8|L8G8H8_PSED2	17 kDa	13	1	243000000	160000000	133000000	1.78667e+08	102000000	131000000	109000000	114000000	237000000	147000000	138000000	174000000	0.93	0.095	-0.122	-0.553
1413	2181	2259	2536	L8FQ90	VC83_01018	tr|L8FQ90|L8FQ90_PSED2	47 kDa	13	1	66900000	44800000	40700000	50800000	44800000	54100000	38200000	45700000	35800000	27400000	32600000	3.19333e+07	0.06	0.64	-0.459	0.000236
1414	2344	2666	2334	L8FNZ5	VC83_07811	tr|L8FNZ5|L8FNZ5_PSED2	52 kDa	13	1	66400000	42400000	15200000	4.13333e+07	28100000	32500000	17200000	2.59333e+07	50800000	42100000	29100000	4.06667e+07	0.8	0.52	-0.0119	-0.592
1415	2383	2695	2544	L8GBH0	VC83_06394	tr|L8GBH0|L8GBH0_PSED2	119 kDa	13	1	44400000	35900000	38200000	39500000	19800000	27100000	27200000	24700000	34000000	31400000	29100000	31500000	0.045	0.018	-0.283	-0.497
1416	830	1121	1015	L8FVS6	VC83_05050	tr|L8FVS6|L8FVS6_PSED2	41 kDa	13	1	450000000	304000000	228000000	3.27333e+08	211000000	282000000	111000000	2.01333e+08	334000000	207000000	187000000	2.42667e+08	0.33	0.2	-0.555	-0.522
1417	1812	2615	1984	A0A177ALG3	#N/A	tr|A0A177ALG3|A0A177ALG3_9PEZI (+1)		13	1	91700000	86100000	74900000	8.42333e+07	24900000	38300000	19100000	2.74333e+07	90800000	60400000	55300000	6.88333e+07	0.25	0.0054	-0.51	-1.79
1418	1617	1409	1719	L8FXP7	VC83_01992	tr|L8FXP7|L8FXP7_PSED2	27 kDa	13	1	92700000	101000000	131000000	1.08233e+08	132000000	133000000	149000000	138000000	44100000	106000000	141000000	9.70333e+07	0.6	0.083	0.0765	0.398
1419	426	540	360	L8G6Q5	VC83_09406	tr|L8G6Q5|L8G6Q5_PSED2	29 kDa	13	1	920000000	831000000	639000000	7.96667e+08	679000000	761000000	441000000	627000000	1160000000	995000000	852000000	1.00233e+09	0.17	0.27	0.26	-0.291
1420	2455	2573	2060	L8FYC5	VC83_07107	tr|L8FYC5|L8FYC5_PSED2	57 kDa	13	1	32700000	36200000	36700000	35200000	31500000	32000000	23800000	29100000	138000000	23600000	21300000	6.09667e+07	0.81	0.13	-0.618	-0.2
1421	2360	1960	2306	L8FXZ5	VC83_06211	tr|L8FXZ5|L8FXZ5_PSED2	167 kDa	13	1	42200000	35800000	43700000	4.05667e+07	65000000	61700000	75400000	6.73667e+07	41900000	39800000	46400000	42700000	0.52	0.0041	-0.0109	0.622
1422	2678	2975	2837	L8FR25	VC83_01652	tr|L8FR25|L8FR25_PSED2	102 kDa	13	1	32000000	25400000	22400000	26600000	18800000	19300000	12200000	1.67667e+07	23900000	18700000	19800000	20800000	0.14	0.061	-0.359	-0.429
1423	3362	3388	3582	A0A177A0T6	VC83_09194	tr|A0A177A0T6|A0A177A0T6_9PEZI	144 kDa	13	1	9920000	10900000	7190000	9.33667e+06	7420000	7460000	10000000	8.29333e+06	3950000	7210000	7840000	6.33333e+06	0.17	0.53	-0.46	-0.412
1424	2080	1108	2327	L8G4T9	VC83_06790	tr|L8G4T9|L8G4T9_PSED2	67 kDa	13	1	62900000	54600000	56500000	58000000	171000000	205000000	234000000	2.03333e+08	45000000	41000000	38300000	4.14333e+07	0.006	0.00025	-0.463	1.86
1425	532	484	530	L8G3G1	VC83_01327	tr|L8G3G1|L8G3G1_PSED2	28 kDa	13	1	447000000	704000000	670000000	607000000	841000000	712000000	571000000	708000000	530000000	666000000	630000000	6.08667e+08	0.92	0.43	-0.0889	0.0874
1426	1075	619	826	L8FPU8	VC83_00947	tr|L8FPU8|L8FPU8_PSED2	36 kDa	13	1	218000000	237000000	200000000	2.18333e+08	437000000	479000000	608000000	508000000	343000000	289000000	361000000	331000000	0.0076	0.0016	0.657	1.14
1427	2259	2599	2394	L8G9W6	VC83_01901	tr|L8G9W6|L8G9W6_PSED2	133 kDa	13	1	53000000	42900000	41300000	4.57333e+07	26000000	31100000	26500000	2.78667e+07	46300000	36200000	32500000	3.83333e+07	0.24	0.0067	-0.247	-0.695
1428	1341	1789	1350	L8FTF4	#N/A	tr|L8FTF4|L8FTF4_PSED2	80 kDa	13	1	208000000	129000000	116000000	151000000	68600000	107000000	83400000	8.63333e+07	178000000	136000000	132000000	1.48667e+08	0.97	0.069	0.0748	-0.633
1429	1906	1078	1897	L8FYT6	VC83_05869	tr|L8FYT6|L8FYT6_PSED2	36 kDa	13	1	62900000	64400000	98200000	7.51667e+07	209000000	176000000	257000000	214000000	49500000	71500000	113000000	78000000	0.99	0.0044	0.152	1.7
1430	1013	1246	1132	L8GCI6	VC83_00483	tr|L8GCI6|L8GCI6_PSED2	58 kDa	13	1	204000000	243000000	266000000	2.37667e+08	181000000	191000000	135000000	169000000	183000000	223000000	206000000	204000000	0.2	0.06	-0.241	-0.426
1431	1358	1519	1195	L8FYQ9	#N/A	tr|L8FYQ9|L8FYQ9_PSED2	28 kDa	13	1	183000000	141000000	119000000	1.47667e+08	123000000	142000000	94600000	1.19867e+08	208000000	184000000	160000000	184000000	0.19	0.3	0.382	-0.196
1432	904	1601	866	L8FRK7	VC83_02311	tr|L8FRK7|L8FRK7_PSED2	51 kDa	13	1	347000000	304000000	214000000	2.88333e+08	112000000	141000000	71800000	1.08267e+08	390000000	277000000	244000000	3.03667e+08	0.81	0.015	-0.133	-1.44
1433	2045	1199	1947	L8FU93	VC83_08644	tr|L8FU93|L8FU93_PSED2	51 kDa	13	1	51200000	64800000	66900000	6.09667e+07	200000000	154000000	182000000	1.78667e+08	66300000	71300000	79700000	7.24333e+07	0.15	0.0007	0.138	1.49
1434	621	1044	842	L8FR55	VC83_07787	tr|L8FR55|L8FR55_PSED2	33 kDa	13	1	632000000	509000000	403000000	5.14667e+08	247000000	288000000	142000000	2.25667e+08	373000000	289000000	302000000	3.21333e+08	0.039	0.028	-0.752	-1.04
1435	600	192	473	L8G0N5	VC83_00785	tr|L8G0N5|L8G0N5_PSED2	33 kDa	13	1	408000000	472000000	728000000	536000000	1530000000	1330000000	2810000000	1890000000	587000000	736000000	834000000	719000000	0.19	0.013	0.64	1.69
1436	1856	2189	1950	L8G166	VC83_06765	tr|L8G166|L8G166_PSED2	40 kDa	13	1	85900000	82600000	69500000	7.93333e+07	58900000	54200000	37800000	50300000	79100000	71200000	65900000	7.20667e+07	0.32	0.036	-0.214	-0.608
1437	983	698	782	L8G7P6	VC83_05396	tr|L8G7P6|L8G7P6_PSED2	19 kDa	13	1	302000000	238000000	213000000	251000000	479000000	516000000	294000000	4.29667e+08	476000000	324000000	283000000	361000000	0.13	0.064	0.446	1.01
1438	2854	3136	2854	L8G419	VC83_05249	tr|L8G419|L8G419_PSED2	96 kDa	13	1	18100000	24300000	20600000	21000000	15300000	13200000	10500000	13000000	19600000	22900000	18600000	2.03667e+07	0.8	0.026	-0.0726	-0.641
1439	1438	537	1462	L8FZ71	VC83_00371	tr|L8FZ71|L8FZ71_PSED2	29 kDa	13	1	111000000	153000000	140000000	1.34667e+08	679000000	669000000	546000000	6.31333e+08	138000000	130000000	123000000	1.30333e+08	0.82	0.0002	-0.105	2.26
1440	1163	979	1324	L8FSQ1	VC83_02964	tr|L8FSQ1|L8FSQ1_PSED2	42 kDa	13	1	186000000	170000000	219000000	1.91667e+08	249000000	255000000	249000000	251000000	131000000	153000000	176000000	1.53333e+08	0.11	0.02	-0.283	0.419
1441	247	648	592	L8FY22	#N/A	tr|L8FY22|L8FY22_PSED2	24 kDa	13	1	3050000000	1030000000	467000000	1.51567e+09	324000000	822000000	300000000	482000000	984000000	400000000	212000000	532000000	0.24	0.2	-1.37	-1.68
1442	2042	1806	1989	L8FZM5	VC83_03804	tr|L8FZM5|L8FZM5_PSED2	102 kDa	13	1	52700000	60100000	70400000	6.10667e+07	79600000	88000000	84300000	8.39667e+07	54000000	70900000	80500000	6.84667e+07	0.49	0.021	0.24	0.49
1443	1092	1213	821	L8G0S1	VC83_01707	tr|L8G0S1|L8G0S1_PSED2	56 kDa	13	1	249000000	196000000	196000000	2.13667e+08	179000000	230000000	116000000	175000000	482000000	278000000	249000000	3.36333e+08	0.13	0.34	0.506	-0.134
1444	2328	2687	2424	L8G2F6	VC83_01500	tr|L8G2F6|L8G2F6_PSED2	103 kDa	13	1	61000000	34500000	31400000	42300000	24300000	31300000	19400000	25000000	54200000	30100000	27300000	37200000	0.68	0.12	-0.198	-0.507
1445	239	219	258	L8FXL0	#N/A	tr|L8FXL0|L8FXL0_PSED2	22 kDa	13	1	1200000000	1260000000	2200000000	1.55333e+09	1400000000	1460000000	2130000000	1.66333e+09	1230000000	1360000000	1760000000	1450000000	0.86	0.73	0.107	0.209
1446	2144	2192	1919	L8G1Y2	VC83_05247	tr|L8G1Y2|L8G1Y2_PSED2	72 kDa	13	1	86200000	46200000	28000000	5.34667e+07	54600000	54200000	41000000	4.99333e+07	106000000	64700000	55500000	75400000	0.34	0.94	0.483	0.23
1447	2555	1928	2429	L8G485	VC83_00054	tr|L8G485|L8G485_PSED2	65 kDa	13	1	31300000	26000000	38000000	3.17667e+07	66000000	53300000	89500000	69600000	28200000	35600000	47100000	3.69667e+07	0.49	0.014	0.184	1.08
1448	1229	791	1353	L8G6G8	VC83_04571	tr|L8G6G8|L8G6G8_PSED2	37 kDa	13	1	191000000	111000000	222000000	1.74667e+08	277000000	266000000	537000000	360000000	143000000	125000000	177000000	1.48333e+08	0.6	0.084	-0.413	0.538
1449	261	176	240	L8G8T6	VC83_00582	tr|L8G8T6|L8G8T6_PSED2	34 kDa	13	1	937000000	1520000000	1820000000	1.42567e+09	2290000000	2000000000	1990000000	2.09333e+09	1230000000	1780000000	1710000000	1.57333e+09	0.62	0.11	0.178	0.398
1450	1147	566	1082	L8FP18	VC83_07839	tr|L8FP18|L8FP18_PSED2	39 kDa	13	1	162000000	165000000	263000000	1.96667e+08	520000000	517000000	731000000	5.89333e+08	171000000	207000000	278000000	2.18667e+08	0.63	0.0048	0.326	1.66
1451	280	524	311	L8GCX9	VC83_08338	tr|L8GCX9|L8GCX9_PSED2	41 kDa	13	1	1310000000	1360000000	1210000000	1.29333e+09	681000000	775000000	493000000	6.49667e+08	1240000000	1220000000	1070000000	1.17667e+09	0.18	0.007	-0.106	-0.947
1452	2254	2290	2381	L8FZ07	VC83_05005	tr|L8FZ07|L8FZ07_PSED2	108 kDa	13	1	60900000	33800000	43400000	4.60333e+07	24300000	23600000	84500000	4.41333e+07	44200000	35700000	36200000	38700000	0.47	0.68	-0.262	-0.837
1453	1997	2257	2015	L8GA22	VC83_07236	tr|L8GA22|L8GA22_PSED2	71 kDa	13	1	65900000	62900000	68500000	6.57667e+07	46500000	51300000	39500000	4.57667e+07	70200000	61500000	63700000	6.51333e+07	0.82	0.0099	-0.0511	-0.504
1454	731	623	756	L8GAP0	VC83_04333	tr|L8GAP0|L8GAP0_PSED2	27 kDa	13	1	250000000	415000000	519000000	3.94667e+08	539000000	532000000	443000000	5.04667e+08	264000000	411000000	448000000	3.74333e+08	0.91	0.27	-0.0137	0.358
1455	1716	1989	1905	L8G003	VC83_08134	tr|L8G003|L8G003_PSED2	52 kDa	13	1	64900000	115000000	111000000	9.69667e+07	73400000	64300000	55900000	6.45333e+07	67800000	85800000	77800000	7.71333e+07	0.36	0.13	-0.516	-0.789
1456	2051	1298	2168	L8FRB0	VC83_08564	tr|L8FRB0|L8FRB0_PSED2	48 kDa	13	1	58500000	33800000	89700000	6.06667e+07	100000000	99000000	277000000	1.58667e+08	41300000	39400000	75400000	5.20333e+07	0.74	0.11	-0.502	0.778
1457	2477	2417	2420	L8GB05	VC83_00489	tr|L8GB05|L8GB05_PSED2	54 kDa	13	1	40300000	29700000	33400000	3.44667e+07	27700000	35000000	47900000	3.68667e+07	47400000	30000000	34600000	3.73333e+07	0.69	0.8	0.0509	0.0665
1458	2385	1539	2203	L8GB69	VC83_06665	tr|L8GB69|L8GB69_PSED2	42 kDa	13	1	32200000	32200000	54000000	3.94667e+07	105000000	82700000	165000000	1.17567e+08	33700000	44000000	69700000	4.91333e+07	0.5	0.015	0.451	1.71
1459	1743	1927	1699	L8G0S5	VC83_03333	tr|L8G0S5|L8G0S5_PSED2	43 kDa	13	1	88500000	106000000	87200000	93900000	75100000	82800000	51100000	6.96667e+07	112000000	99200000	86300000	9.91667e+07	0.61	0.12	0.165	-0.236
1460	2414	2413	2427	L8FVA3	VC83_02160	tr|L8FVA3|L8FVA3_PSED2	61 kDa	13	1	33800000	38500000	41300000	3.78667e+07	39900000	38300000	33300000	3.71667e+07	28000000	42400000	40700000	3.70333e+07	0.82	0.82	0.081	-0.00815
1461	1273	892	1185	L8FRR2	#N/A	tr|L8FRR2|L8FRR2_PSED2	40 kDa	13	1	107000000	200000000	187000000	1.64667e+08	326000000	291000000	277000000	298000000	159000000	208000000	194000000	187000000	0.5	0.037	0.0558	0.638
1462	1535	1061	1893	L8FQF3	VC83_08426	tr|L8FQF3|L8FQF3_PSED2	63 kDa	13	1	94100000	128000000	135000000	1.19033e+08	259000000	209000000	188000000	2.18667e+08	55200000	87700000	92200000	7.83667e+07	0.096	0.014	-0.544	0.708
1463	1200	1030	1065	L8FWY4	#N/A	tr|L8FWY4|L8FWY4_PSED2	64 kDa	13	1	175000000	190000000	182000000	1.82333e+08	241000000	230000000	217000000	2.29333e+08	181000000	227000000	266000000	2.24667e+08	0.16	0.0038	0.322	0.344
1464	495	373	498	L8G6S3	#N/A	tr|L8G6S3|L8G6S3_PSED2	23 kDa	13	1	435000000	743000000	792000000	6.56667e+08	1110000000	1050000000	842000000	1.00067e+09	500000000	760000000	766000000	6.75333e+08	0.86	0.098	0.0329	0.493
1465	535	467	515	L8FZ49	VC83_05167	tr|L8FZ49|L8FZ49_PSED2	44 kDa	13	1	497000000	539000000	769000000	6.01667e+08	761000000	732000000	727000000	740000000	408000000	673000000	857000000	646000000	0.87	0.17	0.318	0.439
1466	226	27	17	L8FXZ4	VC83_03594	tr|L8FXZ4|L8FXZ4_PSED2	39 kDa	13	1	1390000000	2540000000	1010000000	1.64667e+09	9650000000	11000000000	7840000000	9.49667e+09	14100000000	8810000000	18700000000	13870000000	0.0035	0.0032	3.34	2.79
1467	1112	1220	943	L8FS37	VC83_07294	tr|L8FS37|L8FS37_PSED2	27 kDa	13	1	234000000	197000000	192000000	2.07667e+08	183000000	214000000	124000000	1.73667e+08	359000000	257000000	207000000	2.74333e+08	0.21	0.31	0.382	-0.112
1468	2169	1716	2110	L8GC65	VC83_05490	tr|L8GC65|L8GC65_PSED2	37 kDa	13	1	30900000	54900000	69800000	5.18667e+07	93400000	64600000	124000000	94000000	29300000	64200000	79600000	57700000	0.85	0.12	0.227	0.767
1469	1240	1390	969	L8GBH3	#N/A	tr|L8GBH3|L8GBH3_PSED2	56 kDa	13	1	75800000	210000000	233000000	1.72933e+08	103000000	99600000	219000000	1.40533e+08	211000000	270000000	305000000	262000000	0.24	0.72	0.362	-1.03
1470	913	1292	1002	L8G8B3	VC83_02745	tr|L8G8B3|L8G8B3_PSED2	37 kDa	13	1	340000000	276000000	233000000	283000000	171000000	193000000	115000000	1.59667e+08	252000000	269000000	227000000	2.49333e+08	0.37	0.038	-0.135	-0.693
1471	1951	2483	1962	L8G0H7	VC83_04241	tr|L8G0H7|L8G0H7_PSED2	70 kDa	13	1	101000000	58400000	53200000	7.08667e+07	22500000	42300000	36200000	3.36667e+07	97900000	60100000	54000000	7.06667e+07	0.99	0.056	0.0424	-0.689
1472	2108	2124	2111	L8G9K8	#N/A	tr|L8G9K8|L8G9K8_PSED2	53 kDa	13	1	84100000	42000000	43700000	56600000	39900000	59300000	61700000	5.36333e+07	80200000	43300000	49500000	5.76667e+07	0.91	0.95	0.181	0.44
1473	1322	1226	1446	L8FZU5	VC83_05351	tr|L8FZU5|L8FZU5_PSED2	50 kDa	13	1	166000000	154000000	141000000	1.53667e+08	187000000	205000000	126000000	1.72667e+08	154000000	123000000	118000000	1.31667e+08	0.17	0.57	-0.327	0.276
1474	1052	1483	1361	L8G7U7	VC83_06698	tr|L8G7U7|L8G7U7_PSED2	72 kDa	13	1	210000000	237000000	227000000	2.24667e+08	136000000	150000000	88100000	124700000	134000000	167000000	139000000	1.46667e+08	0.005	0.021	-0.709	-0.737
1475	1711	2536	1622	L8FRQ0	VC83_02545	tr|L8FRQ0|L8FRQ0_PSED2	61 kDa	13	1	159000000	72400000	60500000	97300000	28200000	43900000	20800000	3.09667e+07	155000000	98700000	73200000	1.08967e+08	0.69	0.04	0.447	-1.36
1476	832	908	881	A0A177AHD1	#N/A	tr|A0A177AHD1|A0A177AHD1_9PEZI (+1)		13	1	429000000	331000000	221000000	327000000	312000000	382000000	169000000	2.87667e+08	427000000	252000000	218000000	299000000	0.75	0.66	-0.398	-0.0869
1477	317	499	410	L8G7M9	VC83_03889	tr|L8G7M9|L8G7M9_PSED2	31 kDa	13	1	1570000000	1030000000	803000000	1.13433e+09	735000000	880000000	460000000	6.91667e+08	1180000000	773000000	633000000	862000000	0.37	0.15	-0.418	-0.492
1478	1388	1801	580	L8FM94	VC83_08523	tr|L8FM94|L8FM94_PSED2	68 kDa	13	1	198000000	199000000	33100000	1.43367e+08	84600000	98400000	70100000	8.43667e+07	614000000	457000000	575000000	5.48667e+08	0.056	0.68	1.54	-1.23
1479	765	996	740	L8GBG9	VC83_00516	tr|L8GBG9|L8GBG9_PSED2	36 kDa	13	1	373000000	384000000	362000000	373000000	259000000	286000000	177000000	2.40667e+08	417000000	382000000	341000000	380000000	0.81	0.036	0.0353	-0.525
1480	111	118	119	L8FWB1	VC83_05627	tr|L8FWB1|L8FWB1_PSED2	15 kDa	13	1	4520000000	2620000000	2790000000	3310000000	3140000000	4240000000	2010000000	3130000000	4740000000	2960000000	2750000000	3.48333e+09	0.84	0.81	0.0845	0.168
1481	581	184	763	L8FWJ8	VC83_06346	tr|L8FWJ8|L8FWJ8_PSED2	23 kDa	13	1	256000000	687000000	701000000	548000000	2040000000	2020000000	1850000000	1970000000	233000000	451000000	431000000	3.71667e+08	0.44	0.015	-0.673	1.55
1482	647	972	638	L8FWV2	VC83_03091	tr|L8FWV2|L8FWV2_PSED2	32 kDa	13	1	472000000	535000000	451000000	486000000	268000000	320000000	179000000	2.55667e+08	536000000	511000000	432000000	493000000	0.88	0.02	0.114	-0.818
1483	1024	353	644	L8FTK1	VC83_08093	tr|L8FTK1|L8FTK1_PSED2	27 kDa	13	1	125000000	273000000	301000000	233000000	1150000000	937000000	1050000000	1.04567e+09	473000000	519000000	464000000	4.85333e+08	0.046	0.0053	0.793	1.94
1484	2000	1983	1991	L8G9K0	VC83_08712	tr|L8G9K0|L8G9K0_PSED2	35 kDa	13	1	54800000	76400000	64900000	6.53667e+07	65400000	69600000	60000000	65000000	59900000	74900000	70200000	6.83333e+07	0.69	0.99	0.114	0.0119
1485	3520	1621	2059	L8FUQ8	VC83_08088	tr|L8FUQ8|L8FUQ8_PSED2	66 kDa	13	1	8030000	7060000	6430000	7.17333e+06	74600000	67900000	173000000	1.05167e+08	54500000	58800000	69700000	61000000	< 0.0001	0.001	3.06	3.4
1486	1044	1347	1120	L8G102	VC83_04278	tr|L8G102|L8G102_PSED2	41 kDa	13	1	286000000	215000000	179000000	2.26667e+08	156000000	190000000	99100000	1.48367e+08	275000000	186000000	158000000	2.06333e+08	0.65	0.13	-0.21	-0.465
1487	2029	1798	1895	L8FLS7	VC83_06316	tr|L8FLS7|L8FLS7_PSED2	77 kDa	13	1	65200000	59600000	62500000	6.24333e+07	88300000	106000000	59600000	8.46333e+07	76400000	63500000	94500000	7.81333e+07	0.15	0.18	0.288	0.497
1488	2797	2675	3052	L8FMJ3	#N/A	tr|L8FMJ3|L8FMJ3_PSED2	40 kDa	13	1	14900000	19500000	33500000	2.26333e+07	23700000	23600000	29500000	25600000	12900000	15900000	15800000	1.48667e+07	0.21	0.52	-0.301	0.282
1489	2160	2820	2282	L8GCW8	VC83_06853	tr|L8GCW8|L8GCW8_PSED2	88 kDa	13	1	47000000	46400000	64000000	5.24667e+07	18900000	16000000	28500000	2.11333e+07	19900000	48000000	64500000	4.41333e+07	0.5	0.0099	0.0301	-1.32
1490	2416	2774	2595	L8FT07	VC83_03066	tr|L8FT07|L8FT07_PSED2	74 kDa	13	1	46500000	33500000	33300000	3.77667e+07	20000000	25100000	22400000	22500000	35000000	28800000	24800000	2.95333e+07	0.18	0.017	-0.218	-0.579
1491	187	78	257	L8GC41	VC83_08972	tr|L8GC41|L8GC41_PSED2	16 kDa	13	1	1630000000	1930000000	2180000000	1.91333e+09	4380000000	5600000000	4210000000	4730000000	1360000000	1510000000	1550000000	1.47333e+09	0.054	0.0018	-0.351	1.18
1492	1432	799	1495	L8FXZ1	VC83_06206	tr|L8FXZ1|L8FXZ1_PSED2	31 kDa	13	1	87800000	93800000	225000000	1.35533e+08	320000000	270000000	468000000	3.52667e+08	50700000	111000000	217000000	1.26233e+08	0.8	0.041	0.241	1.77
1493	2060	1469	1956	L8GB86	VC83_07251	tr|L8GB86|L8GB86_PSED2	42 kDa	13	1	68700000	55900000	54900000	5.98333e+07	103000000	86300000	193000000	1.27433e+08	71100000	73200000	70700000	7.16667e+07	0.064	0.052	0.348	0.879
1494	414	742	427	L8FWQ1	VC83_02075	tr|L8FWQ1|L8FWQ1_PSED2	24 kDa	13	1	1130000000	805000000	539000000	8.24667e+08	403000000	498000000	285000000	3.95333e+08	1070000000	735000000	642000000	8.15667e+08	0.98	0.056	-0.132	-1
1495	2398	2210	2344	L8FNB4	#N/A	tr|L8FNB4|L8FNB4_PSED2	43 kDa	13	1	21300000	43500000	51400000	3.87333e+07	54800000	43500000	48600000	4.89667e+07	23000000	46600000	50800000	4.01333e+07	0.91	0.35	0.102	0.163
1496	2992	2697	3187	L8FNJ6	VC83_06626	tr|L8FNJ6|L8FNJ6_PSED2	61 kDa	13	1	13000000	15300000	23200000	1.71667e+07	24600000	21900000	27400000	2.46333e+07	9500000	12000000	15200000	1.22333e+07	0.21	0.1	-0.348	0.683
1497	884	874	991	L8G755	VC83_03983	tr|L8G755|L8G755_PSED2	39 kDa	13	1	153000000	357000000	391000000	3.00333e+08	334000000	330000000	252000000	3.05333e+08	191000000	284000000	284000000	253000000	0.76	0.79	-0.33	-0.113
1498	299	156	281	L8G8E7	VC83_05850	tr|L8G8E7|L8G8E7_PSED2	29 kDa	13	1	412000000	1010000000	2120000000	1.18067e+09	2150000000	2160000000	2820000000	2.37667e+09	688000000	1370000000	1850000000	1.30267e+09	0.7	0.13	0.439	1.1
1499	2456	2429	2547	L8FXB6	VC83_06641	tr|L8FXB6|L8FXB6_PSED2	196 kDa	13	1	42400000	28500000	34400000	35100000	33500000	38000000	37600000	3.63667e+07	35400000	34100000	24700000	31400000	0.53	0.72	-0.0129	0.13
1500	2361	1735	2245	L8G2Q9	#N/A	tr|L8G2Q9|L8G2Q9_PSED2	44 kDa	13	1	19500000	47100000	55100000	4.05667e+07	96300000	63600000	117000000	92300000	28700000	54100000	55200000	46000000	0.67	0.075	0.199	1.03
1501	548	700	510	L8FQ08	VC83_08876	tr|L8FQ08|L8FQ08_PSED2	38 kDa	13	1	670000000	611000000	477000000	586000000	462000000	501000000	320000000	4.27667e+08	741000000	678000000	541000000	6.53333e+08	0.47	0.13	0.15	-0.404
1502	3167	3207	3290	L8G8Z7	VC83_05400	tr|L8G8Z7|L8G8Z7_PSED2	273 kDa	13	1	14600000	10500000	14000000	1.30333e+07	9830000	6810000	18500000	1.17133e+07	11600000	9940000	9700000	1.04133e+07	0.14	0.59	-0.496	-0.512
1503	304	281	283	A0A177A588	VC83_04649	tr|A0A177A588|A0A177A588_9PEZI	15 kDa	13	1	1650000000	1010000000	866000000	1.17533e+09	1360000000	1650000000	964000000	1.32467e+09	1660000000	1270000000	947000000	1.29233e+09	0.69	0.62	0.33	0.427
1504	2866	2776	3088	L8GBY0	VC83_06289	tr|L8GBY0|L8GBY0_PSED2	143 kDa	13	1	26900000	15300000	19400000	2.05333e+07	16700000	17300000	33400000	2.24667e+07	17000000	12800000	12900000	1.42333e+07	0.14	0.83	-0.593	-0.164
1505	2441	2406	2755	L8G1Y9	VC83_08154	tr|L8G1Y9|L8G1Y9_PSED2	93 kDa	13	1	35000000	39100000	33700000	3.59333e+07	41000000	45900000	26300000	3.77333e+07	23300000	26500000	21500000	2.37667e+07	0.0055	0.9	-0.585	0.229
1506	413	489	433	L8G4E8	VC83_03723	tr|L8G4E8|L8G4E8_PSED2	33 kDa	13	1	960000000	826000000	708000000	8.31333e+08	747000000	762000000	598000000	7.02333e+08	804000000	851000000	745000000	800000000	0.76	0.23	-0.038	-0.145
1507	429	263	394	L8FSG6	#N/A	tr|L8FSG6|L8FSG6_PSED2	18 kDa	13	1	751000000	653000000	953000000	7.85667e+08	1200000000	1190000000	1780000000	1390000000	743000000	829000000	1130000000	9.00667e+08	0.47	0.031	0.142	0.68
1508	180	232	203	L8FTU3	VC83_00664	tr|L8FTU3|L8FTU3_PSED2	17 kDa	13	1	1730000000	1980000000	2320000000	2010000000	1630000000	1610000000	1570000000	1.60333e+09	1350000000	2000000000	2380000000	1910000000	0.73	0.065	0.0144	-0.297
1509	2878	2993	3101	L8G1Z6	VC83_05232	tr|L8G1Z6|L8G1Z6_PSED2	106 kDa	13	1	30600000	21400000	8990000	20330000	22300000	18000000	8240000	16180000	22100000	11300000	8450000	13950000	0.5	0.7	-0.925	-0.249
1510	2806	2725	3029	L8GBD4	VC83_00704	tr|L8GBD4|L8GBD4_PSED2	214 kDa	13	1	29300000	16900000	20700000	22300000	21900000	29300000	20300000	2.38333e+07	20300000	11600000	14000000	15300000	0.17	0.71	-0.57	0.0768
1511	2364	2842	2635	L8FMX9	VC83_01417	tr|L8FMX9|L8FMX9_PSED2	66 kDa	13	1	43000000	24700000	53300000	4.03333e+07	22800000	22700000	15900000	2.04667e+07	19600000	44900000	20200000	2.82333e+07	0.34	0.067	-1.09	-0.925
1512	1783	1872	1806	L8FZ35	VC83_02870	tr|L8FZ35|L8FZ35_PSED2	28 kDa	13	1	81200000	86600000	98800000	8.88667e+07	81700000	83200000	63900000	7.62667e+07	67300000	89600000	103000000	8.66333e+07	0.8	0.2	0.0495	-0.0839
1513	3119	3603	3222	L8G012	VC83_07332	tr|L8G012|L8G012_PSED2	115 kDa	13	1	21100000	12800000	8650000	1.41833e+07	4570000	7850000	4320000	5580000	17500000	8900000	8320000	1.15733e+07	0.6	0.048	-0.53	-1.49
1514	2642	2783	2631	L8G7W5	VC83_02754	tr|L8G7W5|L8G7W5_PSED2	93 kDa	13	1	34800000	20100000	29400000	28100000	20900000	15200000	30700000	2.22667e+07	32200000	24700000	28300000	28400000	0.87	0.39	-0.0556	-0.493
1515	2023	1342	1957	L8GCP0	VC83_00547	tr|L8GCP0|L8GCP0_PSED2	28 kDa	13	1	41500000	59500000	88500000	6.31667e+07	161000000	141000000	145000000	149000000	51500000	73100000	89800000	7.14667e+07	0.62	0.015	0.297	1.28
1516	2613	2590	2686	L8FPJ6	VC83_08293	tr|L8FPJ6|L8FPJ6_PSED2	110 kDa	13	1	31300000	26200000	31400000	2.96333e+07	28500000	22900000	33100000	2.81667e+07	26500000	22300000	29900000	2.62333e+07	0.29	0.66	-0.238	-0.135
1517	1661	1652	1519	L8G3C1	VC83_01138	tr|L8G3C1|L8G3C1_PSED2	68 kDa	13	1	38900000	118000000	151000000	1.02633e+08	176000000	29400000	98600000	1.01333e+08	51100000	154000000	162000000	1.22367e+08	0.74	0.89	0.377	-0.264
1518	2270	1570	1738	L8FNM1	VC83_08526	tr|L8FNM1|L8FNM1_PSED2	47 kDa	13	1	42900000	50300000	42900000	4.53667e+07	119000000	113000000	106000000	1.12667e+08	77400000	90800000	116000000	9.47333e+07	0.0048	0.00014	1.08	1.4
1519	2932	2062	2577	L8FU08	VC83_02318	tr|L8FU08|L8FU08_PSED2	39 kDa	13	1	14800000	15400000	26500000	18900000	41600000	35600000	98400000	5.85333e+07	30400000	26500000	35200000	30700000	0.065	0.045	0.981	1.43
1520	3044	3466	2983	L8G9T6	VC83_03149	tr|L8G9T6|L8G9T6_PSED2	163 kDa	13	1	19200000	16300000	12300000	1.59333e+07	6610000	8820000	5910000	7.11333e+06	21900000	14000000	14800000	16900000	0.79	0.011	-0.139	-1.3
1521	1	4	1	L8G676	VC83_04630	tr|L8G676|L8G676_PSED2	15 kDa	13	1	30400000000	29600000000	25600000000	2.85333e+10	32500000000	32700000000	20500000000	2.85667e+10	38500000000	30500000000	30800000000	3.32667e+10	0.18	0.92	0.0608	0.136
1522	2020	2387	2262	L8G2G7	VC83_06782	tr|L8G2G7|L8G2G7_PSED2	80 kDa	13	1	51000000	65100000	74100000	63400000	39500000	35600000	40500000	3.85333e+07	33500000	52900000	49400000	4.52667e+07	0.13	0.014	-0.399	-0.723
1523	1819	2134	1931	L8G5T2	VC83_08058	tr|L8G5T2|L8G5T2_PSED2	58 kDa	13	1	112000000	71500000	68300000	8.39333e+07	53200000	58500000	47600000	53100000	76900000	74300000	70100000	7.37667e+07	0.55	0.062	0.0541	-0.427
1524	2964	3330	3026	L8FQT9	VC83_02665	tr|L8FQT9|L8FQT9_PSED2	131 kDa	13	1	23100000	15900000	15500000	1.81667e+07	8780000	10100000	8950000	9.27667e+06	18400000	12900000	14700000	1.53333e+07	0.38	0.0084	-0.112	-0.831
1525	2583	3045	2647	L8FTW3	VC83_02162	tr|L8FTW3|L8FTW3_PSED2	108 kDa	13	1	34100000	32200000	25100000	3.04667e+07	14300000	17600000	13200000	1.50333e+07	36100000	24300000	23400000	2.79333e+07	0.59	0.0052	-0.405	-1.17
1526	2989	2994	2862	L8G947	VC83_01176	tr|L8G947|L8G947_PSED2	185 kDa	13	1	14400000	12000000	25500000	17300000	11200000	21100000	16200000	1.61667e+07	16600000	13500000	30300000	2.01333e+07	0.68	0.88	0.208	0.172
1527	2666	2939	2548	L8FNW1	VC83_07186	tr|L8FNW1|L8FNW1_PSED2	107 kDa	13	1	25700000	28000000	28000000	2.72333e+07	14800000	18400000	19400000	1.75333e+07	38900000	27700000	27600000	31400000	0.33	0.0069	-0.0159	-0.607
1528	1753	1259	1417	L8GER1	VC83_07609	tr|L8GER1|L8GER1_PSED2	23 kDa	13	1	94200000	91000000	93600000	9.29333e+07	117000000	128000000	252000000	1.65667e+08	171000000	116000000	124000000	137000000	0.035	0.1	0.405	0.449
1529	2531	2867	2798	L8G7F9	VC83_04365	tr|L8G7F9|L8G7F9_PSED2	260 kDa	13	1	37400000	27500000	32500000	3.24667e+07	16200000	20600000	21600000	1.94667e+07	26800000	20600000	19800000	22400000	0.046	0.016	-0.653	-0.655
1530	2976	1931	3151	L8G0B4	VC83_03582	tr|L8G0B4|L8G0B4_PSED2	66 kDa	12	1	22700000	18000000	12700000	17800000	78300000	86700000	43000000	6.93333e+07	16900000	12000000	9750000	1.28833e+07	0.24	0.0083	-0.586	2.12
1531	1058	937	1163	A0A177AGM5	VC83_01946	tr|A0A177AGM5|A0A177AGM5_9PEZI	40 kDa	12	1	338000000	202000000	129000000	223000000	312000000	349000000	149000000	270000000	268000000	187000000	122000000	1.92333e+08	0.75	0.63	-0.113	0.624
1532	2245	2434	2264	A0A177AIN2	#N/A	tr|A0A177AIN2|A0A177AIN2_9PEZI (+1)		12	1	59000000	40300000	41400000	46900000	38500000	41000000	29200000	3.62333e+07	50500000	41200000	43900000	45200000	0.86	0.19	0.0823	-0.106
1533	2124	2723	2147	L8FXU5	#N/A	tr|L8FXU5|L8FXU5_PSED2	82 kDa	12	1	85900000	48400000	31300000	55200000	24000000	28900000	18700000	2.38667e+07	53200000	54800000	53900000	5.39667e+07	0.84	0.073	0.153	-1.02
1534	2277	2072	2360	L8G2F0	VC83_06192	tr|L8G2F0|L8G2F0_PSED2	48 kDa	12	1	33400000	52600000	49300000	45100000	61500000	57300000	53800000	5.75333e+07	32900000	43800000	41300000	3.93333e+07	0.5	0.15	-0.254	0.217
1535	1304	866	1010	L8FR53	VC83_00244	tr|L8FR53|L8FR53_PSED2	31 kDa	12	1	91600000	207000000	174000000	1.57533e+08	344000000	335000000	246000000	3.08333e+08	233000000	263000000	238000000	2.44667e+08	0.12	0.057	0.455	0.945
1536	778	835	741	L8FT52	VC83_06108	tr|L8FT52|L8FT52_PSED2	23 kDa	12	1	514000000	351000000	222000000	3.62333e+08	346000000	408000000	219000000	3.24333e+08	528000000	346000000	266000000	380000000	0.85	0.79	-0.0222	-0.0183
1537	615	831	688	L8FSZ3	VC83_02966	tr|L8FSZ3|L8FSZ3_PSED2	26 kDa	12	1	423000000	625000000	514000000	5.20667e+08	343000000	367000000	274000000	328000000	434000000	481000000	402000000	439000000	0.27	0.033	-0.246	-0.585
1538	1205	1080	1110	L8G9A7	VC83_07012	tr|L8G9A7|L8G9A7_PSED2	32 kDa	12	1	73600000	224000000	245000000	1.80867e+08	237000000	198000000	202000000	2.12333e+08	149000000	249000000	236000000	2.11333e+08	0.57	0.51	0.0759	-0.149
1539	2408	2201	2274	L8FZ60	VC83_05107	tr|L8FZ60|L8FZ60_PSED2	46 kDa	12	1	31300000	41900000	41400000	38200000	55900000	47600000	44600000	4.93667e+07	34300000	51500000	48300000	44700000	0.4	0.089	0.221	0.199
1540	1193	1855	1354	L8FN68	VC83_04295	tr|L8FN68|L8FN68_PSED2	42 kDa	12	1	213000000	190000000	147000000	1.83333e+08	81600000	97600000	54200000	77800000	145000000	164000000	136000000	1.48333e+08	0.17	0.013	-0.391	-1.22
1541	1459	1105	1662	L8G0Q8	VC83_01314	tr|L8G0Q8|L8G0Q8_PSED2	34 kDa	12	1	94300000	115000000	184000000	131100000	200000000	168000000	243000000	2.03667e+08	71500000	103000000	133000000	102500000	0.42	0.11	-0.169	0.791
1542	942	1833	948	L8FZ57	VC83_08801	tr|L8FZ57|L8FZ57_PSED2	50 kDa	12	1	289000000	281000000	240000000	270000000	69700000	119000000	53600000	8.07667e+07	309000000	222000000	287000000	2.72667e+08	0.97	0.0064	0.0318	-2.01
1543	2527	2781	2788	L8FZY1	VC83_07331	tr|L8FZY1|L8FZY1_PSED2	62 kDa	12	1	34700000	33000000	30300000	3.26667e+07	24400000	26600000	16000000	2.23333e+07	21700000	23100000	23400000	2.27333e+07	0.0015	0.069	-0.512	-0.434
1544	389	568	284	L8FU23	VC83_02339	tr|L8FU23|L8FU23_PSED2	13 kDa	12	1	943000000	928000000	833000000	9.01333e+08	622000000	608000000	515000000	5.81667e+08	1400000000	1240000000	1230000000	1290000000	0.0032	0.0035	0.422	-0.61
1545	1923	1715	1911	L8FUV9	VC83_00679	tr|L8FUV9|L8FUV9_PSED2	43 kDa	12	1	100000000	59800000	59800000	73200000	75100000	86000000	121000000	9.40333e+07	105000000	62800000	62800000	7.68667e+07	0.86	0.31	0.0711	0.524
1546	1428	1646	1181	L8G6D6	VC83_02086	tr|L8G6D6|L8G6D6_PSED2	60 kDa	12	1	180000000	147000000	82600000	1.36533e+08	105000000	137000000	64700000	1.02233e+08	241000000	176000000	147000000	188000000	0.27	0.42	0.26	-0.486
1547	2338	2115	2389	L8FMU3	#N/A	tr|L8FMU3|L8FMU3_PSED2	47 kDa	12	1	20900000	47000000	56900000	41600000	65700000	46700000	50400000	5.42667e+07	19100000	45900000	50600000	3.85333e+07	0.87	0.35	-0.034	0.102
1548	1506	1849	1503	L8FYP6	VC83_01511	tr|L8FYP6|L8FYP6_PSED2	52 kDa	12	1	115000000	140000000	117000000	124000000	85400000	86700000	63500000	7.85333e+07	120000000	138000000	118000000	1.25333e+08	0.9	0.018	0.0258	-0.46
1549	1706	1902	1739	L8G8K4	VC83_05573	tr|L8G8K4|L8G8K4_PSED2	50 kDa	12	1	114000000	95400000	83300000	9.75667e+07	73300000	84200000	60700000	7.27333e+07	104000000	88600000	90400000	9.43333e+07	0.8	0.089	-0.0772	-0.379
1550	1191	1534	1384	L8FYS8	VC83_07658	tr|L8FYS8|L8FYS8_PSED2	25 kDa	12	1	212000000	185000000	154000000	1.83667e+08	135000000	142000000	76300000	1.17767e+08	169000000	142000000	116000000	1.42333e+08	0.14	0.098	-0.385	-0.457
1551	1068	1072	1012	L8FM34	VC83_02526	tr|L8FM34|L8FM34_PSED2	22 kDa	12	1	202000000	221000000	238000000	2.20333e+08	224000000	257000000	165000000	2.15333e+08	243000000	256000000	234000000	2.44333e+08	0.13	0.81	0.137	0.0224
1552	2044	2130	2148	L8G381	VC83_06195	tr|L8G381|L8G381_PSED2	36 kDa	12	1	42400000	70800000	69900000	6.10333e+07	55500000	51600000	53100000	53400000	51500000	57200000	52700000	53800000	0.59	0.56	-0.406	-0.397
1553	1776	2202	1832	L8G832	VC83_00761	tr|L8G832|L8G832_PSED2	43 kDa	12	1	75600000	105000000	89500000	9.00333e+07	56000000	49600000	42500000	4.93667e+07	77800000	94700000	78900000	83800000	0.59	0.0084	-0.181	-0.852
1554	525	846	597	L8FWX0	VC83_09377	tr|L8FWX0|L8FWX0_PSED2	36 kDa	12	1	887000000	529000000	420000000	612000000	345000000	422000000	190000000	319000000	734000000	456000000	392000000	5.27333e+08	0.67	0.12	-0.212	-0.617
1555	2187	1710	2181	A0A177AK67	VC83_01887	tr|A0A177AK67|A0A177AK67_9PEZI	47 kDa	12	1	32100000	49000000	70600000	5.05667e+07	90300000	83500000	110000000	94600000	27200000	49700000	75100000	5.06667e+07	0.94	0.05	0.0193	0.883
1556	1247	1205	1454	L8FT02	#N/A	tr|L8FT02|L8FT02_PSED2	29 kDa	12	1	87600000	192000000	235000000	1.71533e+08	197000000	167000000	167000000	177000000	75500000	156000000	161000000	1.30833e+08	0.56	0.74	-0.299	-0.202
1557	1364	1331	1471	L8FZJ1	VC83_07960	tr|L8FZJ1|L8FZJ1_PSED2	52 kDa	12	1	173000000	102000000	165000000	1.46667e+08	115000000	140000000	197000000	1.50667e+08	125000000	106000000	154000000	1.28333e+08	0.59	0.91	-0.392	-0.233
1558	1001	776	839	L8FWD5	VC83_06644	tr|L8FWD5|L8FWD5_PSED2	34 kDa	12	1	328000000	244000000	158000000	2.43333e+08	407000000	468000000	231000000	3.68667e+08	470000000	264000000	235000000	323000000	0.41	0.24	0.113	0.74
1559	1515	1843	1521	L8G8C7	VC83_05399	tr|L8G8C7|L8G8C7_PSED2	40 kDa	12	1	133000000	139000000	97600000	123200000	85500000	90400000	61500000	7.91333e+07	111000000	135000000	120000000	122000000	1	0.053	-0.147	-0.64
1560	3130	1091	2844	L8G628	VC83_01636	tr|L8G628|L8G628_PSED2	34 kDa	12	1	15300000	16600000	9840000	1.39133e+07	231000000	214000000	181000000	2.08667e+08	18300000	23700000	20100000	20700000	0.081	0.00011	0.394	3.8
1561	1674	1677	1679	L8FNX5	VC83_00647	tr|L8FNX5|L8FNX5_PSED2	39 kDa	12	1	127000000	81600000	95200000	1.01267e+08	81800000	81500000	132000000	9.84333e+07	123000000	82700000	97600000	101100000	0.99	0.86	0.0361	-0.219
1562	3222	1851	3482	L8FW73	VC83_01834	tr|L8FW73|L8FW73_PSED2	88 kDa	12	1	10100000	7740000	18900000	1.22467e+07	64700000	72100000	97600000	7.81333e+07	9440000	5630000	7660000	7.57667e+06	0.23	0.0028	-0.407	2.83
1563	2166	2024	2149	L8GB49	#N/A	tr|L8GB49|L8GB49_PSED2	61 kDa	12	1	51000000	45400000	59600000	52000000	41600000	46600000	96300000	61500000	50400000	48400000	62600000	53800000	0.78	0.73	-0.0174	-0.129
1564	2123	1882	1995	L8GBE8	VC83_00497	tr|L8GBE8|L8GBE8_PSED2	34 kDa	12	1	41700000	62800000	61900000	5.54667e+07	74900000	73200000	78500000	7.55333e+07	54200000	71200000	77400000	67600000	0.3	0.075	0.202	0.275
1565	2671	2634	2388	L8GA07	VC83_01769	tr|L8GA07|L8GA07_PSED2	128 kDa	12	1	42100000	21700000	17100000	2.69667e+07	23800000	31800000	24400000	2.66667e+07	55300000	34500000	25900000	3.85667e+07	0.33	0.86	0.67	0.166
1566	1034	900	1089	L8G4M6	VC83_02559	tr|L8G4M6|L8G4M6_PSED2	33 kDa	12	1	170000000	243000000	274000000	229000000	318000000	322000000	242000000	294000000	160000000	241000000	250000000	217000000	0.8	0.2	-0.0111	0.386
1567	1684	2023	1627	L8G527	VC83_01125	tr|L8G527|L8G527_PSED2	33 kDa	12	1	110000000	103000000	87700000	1.00233e+08	64200000	68500000	51900000	6.15333e+07	109000000	111000000	103000000	1.07667e+08	0.37	0.01	0.0773	-0.687
1568	2900	2796	2458	L8G1A2	VC83_03774	tr|L8G1A2|L8G1A2_PSED2	98 kDa	12	1	31000000	16900000	11500000	19800000	20400000	24300000	20900000	2.18667e+07	53800000	30200000	21500000	3.51667e+07	0.21	0.57	0.839	0.312
1569	1881	1522	1887	L8FR37	VC83_01690	tr|L8FR37|L8FR37_PSED2	80 kDa	12	1	91000000	59500000	81500000	7.73333e+07	84500000	82700000	191000000	119400000	79400000	74800000	83900000	7.93667e+07	0.77	0.29	-0.0363	0.0533
1570	1973	2051	1890	L8G9B9	VC83_02240	tr|L8G9B9|L8G9B9_PSED2	59 kDa	12	1	91800000	64800000	49800000	68800000	60900000	76900000	39400000	5.90667e+07	99600000	71900000	65400000	7.89667e+07	0.52	0.58	0.151	-0.0875
1571	94	189	74	L8G3X6	VC83_03264	tr|L8G3X6|L8G3X6_PSED2	46 kDa	12	1	4260000000	3000000000	4440000000	3900000000	1840000000	2820000000	1100000000	1920000000	7230000000	4840000000	4420000000	5.49667e+09	0.16	0.063	0.183	-1.21
1572	1820	1332	1842	L8G999	VC83_02216	tr|L8G999|L8G999_PSED2	43 kDa	12	1	47300000	84500000	119000000	83600000	156000000	124000000	172000000	1.50667e+08	34800000	94600000	119000000	82800000	0.9	0.085	0.163	0.889
1573	1255	1867	1636	L8FY88	VC83_08166	tr|L8FY88|L8FY88_PSED2	32 kDa	12	1	199000000	170000000	139000000	1.69333e+08	78500000	101000000	51300000	7.69333e+07	117000000	106000000	96200000	106400000	0.017	0.021	-0.679	-1.12
1574	1228	1692	1114	L8FSK1	VC83_09016	tr|L8FSK1|L8FSK1_PSED2	30 kDa	12	1	256000000	161000000	108000000	175000000	99500000	117000000	74300000	9.69333e+07	280000000	187000000	158000000	2.08333e+08	0.53	0.13	0.216	-0.697
1575	306	455	244	L8G6R7	VC83_00757	tr|L8G6R7|L8G6R7_PSED2	19 kDa	12	1	899000000	1440000000	1150000000	1163000000	845000000	863000000	565000000	7.57667e+08	1800000000	1560000000	1240000000	1.53333e+09	0.18	0.092	0.45	-0.439
1576	2062	1686	1983	L8FXQ4	VC83_09289	tr|L8FXQ4|L8FXQ4_PSED2	52 kDa	12	1	54800000	46600000	77500000	5.96333e+07	63400000	63200000	167000000	9.78667e+07	59400000	61100000	86700000	6.90667e+07	0.47	0.32	0.159	0.211
1577	1209	918	1171	L8FMT7	VC83_00637	tr|L8FMT7|L8FMT7_PSED2	27 kDa	12	1	169000000	188000000	185000000	1.80667e+08	309000000	314000000	223000000	282000000	197000000	191000000	183000000	1.90333e+08	0.26	0.02	0.0446	0.744
1578	785	515	730	L8FLP1	#N/A	tr|L8FLP1|L8FLP1_PSED2	51 kDa	12	1	409000000	390000000	275000000	358000000	736000000	715000000	531000000	6.60667e+08	417000000	395000000	352000000	388000000	0.53	0.019	0.0199	0.875
1579	1442	1779	1436	L8FYZ8	VC83_03901	tr|L8FYZ8|L8FYZ8_PSED2	52 kDa	12	1	157000000	132000000	113000000	134000000	84200000	92900000	85400000	87500000	163000000	124000000	113000000	1.33333e+08	0.97	0.014	-0.0878	-0.626
1580	1585	1841	1793	L8FPU9	VC83_02704	tr|L8FPU9|L8FPU9_PSED2	46 kDa	12	1	147000000	101000000	88600000	112200000	85600000	94500000	59700000	7.99333e+07	100000000	83700000	81500000	88400000	0.26	0.18	-0.273	-0.241
1581	866	761	776	L8FX29	VC83_08237	tr|L8FX29|L8FX29_PSED2	29 kDa	12	1	388000000	297000000	242000000	309000000	402000000	402000000	338000000	3.80667e+08	316000000	364000000	415000000	365000000	0.32	0.21	0.292	0.437
1582	1513	1760	1563	L8FYL5	VC83_07652	tr|L8FYL5|L8FYL5_PSED2	61 kDa	12	1	114000000	118000000	138000000	1.23333e+08	97100000	97900000	73900000	8.96333e+07	112000000	111000000	124000000	1.15667e+08	0.41	0.042	-0.0791	-0.281
1583	1104	1334	1022	L8G7G4	VC83_00749	tr|L8G7G4|L8G7G4_PSED2	60 kDa	12	1	369000000	165000000	96600000	210200000	129000000	182000000	140000000	1.50333e+08	377000000	192000000	152000000	2.40333e+08	0.69	0.65	0.214	-0.242
1584	2589	2924	2585	L8FNU0	VC83_07850	tr|L8FNU0|L8FNU0_PSED2	80 kDa	12	1	32000000	31800000	27300000	3.03667e+07	18100000	18400000	16900000	17800000	34600000	28000000	27700000	30100000	0.91	0.00082	-0.182	-0.809
1585	2872	3137	2814	L8G8U8	VC83_07005	tr|L8G8U8|L8G8U8_PSED2	135 kDa	12	1	29400000	16900000	14900000	20400000	10800000	13700000	14500000	13000000	26700000	18100000	21000000	2.19333e+07	0.68	0.14	0.311	-0.305
1586	2525	2493	2500	L8G856	VC83_03147	tr|L8G856|L8G856_PSED2	38 kDa	12	1	22600000	41000000	34700000	3.27667e+07	39800000	32600000	27300000	3.32333e+07	28200000	40900000	30500000	33200000	0.9	0.89	-0.185	-0.0888
1587	405	334	423	L8G3H5	VC83_01341	tr|L8G3H5|L8G3H5_PSED2	32 kDa	12	1	684000000	982000000	922000000	8.62667e+08	1140000000	1130000000	1100000000	1.12333e+09	517000000	955000000	1010000000	8.27333e+08	0.78	0.069	0.0501	0.289
1588	1495	1580	1478	L8G2L5	VC83_06734	tr|L8G2L5|L8G2L5_PSED2	32 kDa	12	1	127000000	124000000	125000000	1.25333e+08	112000000	118000000	102000000	1.10667e+08	110000000	135000000	139000000	128000000	0.86	0.045	0.121	-0.151
1589	257	557	175	L8FPB9	VC83_02543	tr|L8FPB9|L8FPB9_PSED2	60 kDa	12	1	1850000000	1370000000	1080000000	1.43333e+09	629000000	826000000	344000000	5.99667e+08	3520000000	1710000000	1470000000	2.23333e+09	0.28	0.04	0.319	-1.12
1590	2321	642	1966	L8G701	VC83_00261	tr|L8G701|L8G701_PSED2	42 kDa	12	1	31300000	60100000	36800000	4.27333e+07	626000000	495000000	340000000	487000000	79800000	65600000	65800000	70400000	0.061	0.00077	0.84	3.75
1591	1771	3213	1946	L8FSY2	VC83_01720	tr|L8FSY2|L8FSY2_PSED2	50 kDa	12	1	155000000	84900000	32500000	90800000	9320000	13000000	12300000	11540000	112000000	62600000	42800000	7.24667e+07	0.84	0.015	-0.441	-2.78
1592	1758	939	1800	L8G1J3	VC83_08013	tr|L8G1J3|L8G1J3_PSED2	27 kDa	12	1	82400000	67200000	126000000	9.18667e+07	191000000	166000000	449000000	2.68667e+08	73000000	78200000	111000000	87400000	0.89	0.051	-0.076	1.21
1593	1289	1417	1306	L8G8V8	VC83_07022	tr|L8G8V8|L8G8V8_PSED2	25 kDa	12	1	126000000	176000000	177000000	1.59667e+08	136000000	156000000	115000000	1.35667e+08	128000000	176000000	166000000	1.56667e+08	0.92	0.33	-0.0818	-0.372
1594	2758	3190	3047	L8FMF2	VC83_00870	tr|L8FMF2|L8FMF2_PSED2	85 kDa	12	1	22100000	23800000	26900000	2.42667e+07	12100000	14700000	9120000	1.19733e+07	14800000	15800000	14300000	1.49667e+07	0.0016	0.0085	-0.687	-0.984
1595	1470	1368	1182	L8GAB8	VC83_04330	tr|L8GAB8|L8GAB8_PSED2	35 kDa	12	1	120000000	146000000	123000000	1.29667e+08	156000000	149000000	127000000	144000000	165000000	212000000	186000000	1.87667e+08	0.018	0.3	0.601	0.275
1596	1984	1528	1927	L8FN91	VC83_07172	tr|L8FN91|L8FN91_PSED2	35 kDa	12	1	30200000	73700000	97300000	6.70667e+07	136000000	108000000	112000000	1.18667e+08	55400000	86600000	80300000	74100000	0.64	0.13	0.124	0.606
1597	1641	2247	1803	L8FS73	VC83_06032	tr|L8FS73|L8FS73_PSED2	99 kDa	12	1	133000000	105000000	77700000	1.05233e+08	43400000	54600000	41900000	4.66333e+07	111000000	77800000	72200000	87000000	0.42	0.011	-0.432	-1.28
1598	586	733	605	L8FVK1	VC83_02799	tr|L8FVK1|L8FVK1_PSED2	36 kDa	12	1	604000000	575000000	450000000	543000000	407000000	511000000	288000000	402000000	697000000	428000000	440000000	5.21667e+08	0.77	0.17	-0.384	-0.497
1599	1478	1822	1330	L8FM91	VC83_00859	tr|L8FM91|L8FM91_PSED2	32 kDa	12	1	138000000	132000000	115000000	1.28333e+08	87800000	94800000	65300000	8.26333e+07	172000000	139000000	145000000	152000000	0.12	0.023	0.137	-0.591
1600	831	686	945	L8G7X2	VC83_05570	tr|L8G7X2|L8G7X2_PSED2	25 kDa	12	1	344000000	275000000	363000000	3.27333e+08	466000000	489000000	366000000	4.40333e+08	232000000	241000000	347000000	2.73333e+08	0.29	0.075	-0.513	0.435
1601	2280	2205	2172	L8FYV1	VC83_07632	tr|L8FYV1|L8FYV1_PSED2	51 kDa	12	1	59100000	43800000	32100000	45000000	39800000	48600000	58900000	49100000	59600000	45600000	49000000	51400000	0.46	0.64	0.16	0.149
1602	2019	1846	2169	L8FZQ1	VC83_06146	tr|L8FZQ1|L8FZQ1_PSED2	34 kDa	12	1	25700000	80000000	85100000	63600000	85000000	76200000	75600000	7.89333e+07	40900000	54500000	60400000	5.19333e+07	0.84	0.43	-0.552	-0.0692
1603	2356	2044	2299	L8GD33	VC83_04130	tr|L8GD33|L8GD33_PSED2	121 kDa	12	1	48400000	36100000	37700000	4.07333e+07	53700000	56600000	69800000	6.00333e+07	55500000	33600000	40000000	4.30333e+07	0.82	0.033	0.0842	0.584
1604	1176	1116	1444	L8G094	VC83_01508	tr|L8G094|L8G094_PSED2	38 kDa	12	1	125000000	188000000	251000000	188000000	182000000	147000000	277000000	202000000	103000000	129000000	165000000	1.32333e+08	0.25	0.8	-0.544	-0.0511
1605	1257	1261	1278	L8G0Z7	VC83_04273	tr|L8G0Z7|L8G0Z7_PSED2	34 kDa	12	1	156000000	171000000	179000000	1.68667e+08	170000000	186000000	140000000	1.65333e+08	144000000	168000000	177000000	163000000	0.65	0.81	-0.0274	-0.0105
1606	1903	2181	1873	L8G391	VC83_02436	tr|L8G391|L8G391_PSED2	34 kDa	12	1	93700000	76100000	56900000	7.55667e+07	51800000	62700000	37500000	5.06667e+07	90800000	78900000	70800000	8.01667e+07	0.67	0.13	0.0515	-0.554
1607	1729	1599	1875	L8G5M0	VC83_01627	tr|L8G5M0|L8G5M0_PSED2	40 kDa	12	1	86000000	79400000	122000000	95800000	103000000	89000000	135000000	109000000	80700000	79100000	80500000	80100000	0.29	0.51	-0.0954	0.256
1608	1137	1174	1001	L8FWR9	#N/A	tr|L8FWR9|L8FWR9_PSED2	27 kDa	12	1	232000000	201000000	165000000	1.99333e+08	201000000	216000000	136000000	1.84333e+08	297000000	234000000	218000000	2.49667e+08	0.17	0.63	0.221	-0.000247
1609	2232	2535	2326	L8FRR8	VC83_04285	tr|L8FRR8|L8FRR8_PSED2	91 kDa	12	1	58100000	44400000	40200000	4.75667e+07	31200000	38400000	23400000	31000000	37900000	42400000	44100000	4.14667e+07	0.35	0.074	-0.0651	-0.509
1610	1050	1009	1136	L8G109	VC83_07674	tr|L8G109|L8G109_PSED2	27 kDa	12	1	198000000	232000000	245000000	225000000	248000000	254000000	209000000	237000000	177000000	200000000	230000000	2.02333e+08	0.34	0.59	-0.216	0.0984
1611	2252	2900	2363	L8FXY9	VC83_09224	tr|L8FXY9|L8FXY9_PSED2	71 kDa	12	1	49400000	47400000	42200000	4.63333e+07	18900000	22100000	14700000	1.85667e+07	39300000	40900000	37500000	3.92333e+07	0.037	0.0019	-0.268	-1.32
1612	485	344	407	L8FZV8	VC83_05335	tr|L8FZV8|L8FZV8_PSED2	16 kDa	12	1	842000000	503000000	678000000	6.74333e+08	666000000	780000000	1810000000	1.08533e+09	1090000000	653000000	859000000	8.67333e+08	0.3	0.31	0.342	0.202
1613	2556	2954	2742	L8G6V8	VC83_05971	tr|L8G6V8|L8G6V8_PSED2	76 kDa	12	1	28900000	35100000	31200000	3.17333e+07	26300000	14500000	11100000	17300000	23900000	26000000	22700000	24200000	0.017	0.062	-0.383	-1.11
1614	2457	2720	2408	L8G0E6	VC83_03609	tr|L8G0E6|L8G0E6_PSED2	80 kDa	12	1	17400000	74100000	13800000	35100000	21300000	29000000	21500000	2.39333e+07	18700000	13400000	81200000	3.77667e+07	0.96	0.87	0.103	0.31
1615	2392	2807	2698	L8FRQ5	VC83_05672	tr|L8FRQ5|L8FRQ5_PSED2	55 kDa	12	1	29700000	31300000	56000000	39000000	19600000	16900000	28600000	21700000	15300000	26100000	36000000	25800000	0.25	0.091	-0.265	-0.678
1616	1611	2011	2065	L8G221	VC83_03247	tr|L8G221|L8G221_PSED2	60 kDa	12	1	161000000	112000000	52700000	1.08567e+08	68600000	83300000	36200000	62700000	94400000	50300000	37600000	6.07667e+07	0.26	0.29	-1.16	-0.712
1617	1815	1574	1675	L8G7S3	VC83_05837	tr|L8G7S3|L8G7S3_PSED2	38 kDa	12	1	69000000	81400000	102000000	8.41333e+07	119000000	114000000	103000000	112000000	72300000	102000000	130000000	1.01433e+08	0.45	0.066	0.324	0.491
1618	2592	2952	2688	L8G8A8	VC83_02752	tr|L8G8A8|L8G8A8_PSED2	70 kDa	12	1	35000000	29900000	26000000	30300000	18000000	20700000	13300000	1.73333e+07	25300000	26700000	26600000	26200000	0.2	0.022	-0.166	-0.73
1619	2867	744	1878	L8G430	VC83_08100	tr|L8G430|L8G430_PSED2	31 kDa	12	1	21100000	20200000	20300000	2.05333e+07	401000000	293000000	482000000	392000000	59500000	90100000	90100000	79900000	0.00065	< 0.0001	2.15	4.3
1620	2177	2310	2019	L8G2R5	VC83_05034	tr|L8G2R5|L8G2R5_PSED2	59 kDa	12	1	56400000	49300000	47200000	5.09667e+07	45900000	50600000	32000000	4.28333e+07	64400000	64100000	65700000	6.47333e+07	0.011	0.27	0.387	-0.104
1621	2741	3009	2626	L8FP35	VC83_07861	tr|L8FP35|L8FP35_PSED2	190 kDa	12	0.83	29900000	23800000	20900000	2.48667e+07	12600000	16000000	18900000	1.58333e+07	37000000	27100000	21300000	2.84667e+07	0.56	0.045	0.187	-0.57
1622	2594	929	1693	A0A177ALV8	VC83_00142	tr|A0A177ALV8|A0A177ALV8_9PEZI	42 kDa	12	1	30000000	22400000	38400000	3.02667e+07	233000000	226000000	364000000	2.74333e+08	107000000	78100000	114000000	99700000	0.0035	0.00055	1.84	2.96
1623	2185	2399	2191	L8FLR9	VC83_06327	tr|L8FLR9|L8FLR9_PSED2	102 kDa	12	1	63400000	51000000	37600000	5.06667e+07	45100000	39400000	29500000	38000000	64200000	51500000	34200000	4.99667e+07	0.92	0.23	0.0138	-0.374
1624	2885	2526	2894	L8G5A0	VC83_01040	tr|L8G5A0|L8G5A0_PSED2	99 kDa	12	1	21400000	18200000	20700000	20100000	30200000	23800000	39900000	31300000	19700000	18500000	19100000	19100000	0.4	0.055	-0.12	0.54
1625	2654	2438	2773	L8FUC7	VC83_06052	tr|L8FUC7|L8FUC7_PSED2	54 kDa	12	1	29700000	21300000	31800000	27600000	37800000	41100000	29200000	3.60333e+07	24100000	20900000	24900000	23300000	0.31	0.17	-0.305	0.348
1626	1715	1550	1864	L8G3N1	VC83_07491	tr|L8G3N1|L8G3N1_PSED2	41 kDa	12	1	70300000	108000000	113000000	97100000	140000000	122000000	86200000	1.16067e+08	47400000	96800000	99800000	8.13333e+07	0.5	0.44	-0.159	0.17
1627	2198	1027	1554	L8FU21	VC83_00654	tr|L8FU21|L8FU21_PSED2	38 kDa	12	1	42700000	44400000	61600000	4.95667e+07	222000000	173000000	296000000	2.30333e+08	104000000	113000000	134000000	117000000	0.0032	0.0014	1.35	2.32
1628	2859	1755	3036	L8FXH4	VC83_05651	tr|L8FXH4|L8FXH4_PSED2	64 kDa	12	1	20300000	10600000	31300000	2.07333e+07	40300000	22600000	207000000	8.99667e+07	11200000	11000000	23400000	15200000	0.52	0.2	-0.852	0.992
1629	630	956	651	L8FVZ6	VC83_05070	tr|L8FVZ6|L8FVZ6_PSED2	13 kDa	12	1	714000000	465000000	341000000	5.06667e+08	266000000	371000000	152000000	263000000	660000000	400000000	362000000	474000000	0.85	0.12	-0.215	-0.808
1630	2650	2986	2733	L8G3I0	VC83_01346	tr|L8G3I0|L8G3I0_PSED2	97 kDa	12	1	33900000	26400000	23200000	2.78333e+07	15100000	19300000	15000000	1.64667e+07	30000000	22600000	21000000	2.45333e+07	0.47	0.02	-0.224	-0.803
1631	2537	2748	930	L8FZ77	VC83_09004	tr|L8FZ77|L8FZ77_PSED2	45 kDa	12	1	51600000	25200000	20100000	32300000	23200000	30100000	15900000	2.30667e+07	29400000	19300000	788000000	278900000	0.48	0.45	0.221	-0.121
1632	3047	2505	3044	L8FWR0	#N/A	tr|L8FWR0|L8FWR0_PSED2	44 kDa	12	0.92	13000000	15900000	18600000	1.58333e+07	34800000	31900000	31100000	32600000	11200000	14800000	19000000	15000000	0.75	0.0026	-0.1	1
1633	2002	2579	1578	A0A177A3W7	VC83_07372	tr|A0A177A3W7|A0A177A3W7_9PEZI	73 kDa	12	1	64600000	83400000	47600000	65200000	28300000	39200000	18700000	2.87333e+07	127000000	140000000	75900000	114300000	0.091	0.035	0.98	-1.19
1634	2323	2231	2081	L8G1N1	VC83_06428	tr|L8G1N1|L8G1N1_PSED2	48 kDa	12	1	18800000	55500000	53400000	4.25667e+07	51900000	41200000	49100000	47400000	32700000	74300000	72600000	5.98667e+07	0.44	0.59	0.443	-0.12
1635	493	825	506	L8G8R8	VC83_00602	tr|L8G8R8|L8G8R8_PSED2	22 kDa	12	1	798000000	652000000	534000000	6.61333e+08	343000000	422000000	228000000	331000000	835000000	605000000	541000000	6.60333e+08	0.97	0.03	-0.107	-0.929
1636	2961	1698	1940	L8G0Z6	#N/A	tr|L8G0Z6|L8G0Z6_PSED2	59 kDa	12	1	18100000	17400000	19500000	1.83333e+07	76100000	80500000	131000000	9.58667e+07	68900000	76000000	74200000	7.30333e+07	< 0.0001	0.00076	2.04	2.15
1637	1394	1339	1465	L8G4K1	VC83_08043	tr|L8G4K1|L8G4K1_PSED2	51 kDa	12	1	185000000	131000000	112000000	1.42667e+08	163000000	175000000	111000000	1.49667e+08	153000000	126000000	111000000	130000000	0.69	0.81	-0.0546	0.316
1638	377	859	431	L8FSM5	VC83_06062	sp|L8FSM5|SUB2_PSED2	40 kDa	12	0.75	1320000000	820000000	633000000	9.24333e+08	307000000	363000000	264000000	3.11333e+08	1100000000	691000000	637000000	8.09333e+08	0.7	0.011	-0.247	-1.42
1639	2868	3032	2941	L8FRK9	VC83_07774	tr|L8FRK9|L8FRK9_PSED2	81 kDa	12	1	20600000	19900000	21000000	20500000	15400000	16200000	15100000	1.55667e+07	13200000	20400000	20100000	17900000	0.33	0.00042	-0.0383	-0.422
1640	713	839	697	L8GE36	VC83_00510	tr|L8GE36|L8GE36_PSED2	21 kDa	12	1	409000000	444000000	379000000	4.10667e+08	350000000	399000000	218000000	3.22333e+08	480000000	406000000	383000000	423000000	0.75	0.22	-0.00897	-0.225
1641	1383	1119	1412	L8G2R2	VC83_00007	tr|L8G2R2|L8G2R2_PSED2	28 kDa	12	1	111000000	130000000	192000000	1.44333e+08	202000000	183000000	220000000	2.01667e+08	99700000	142000000	172000000	137900000	0.86	0.11	0.124	0.636
1642	1883	1537	1591	L8G0R3	VC83_05233	tr|L8G0R3|L8G0R3_PSED2	61 kDa	12	1	89600000	68600000	73100000	77100000	118000000	116000000	119000000	1.17667e+08	108000000	114000000	116000000	1.12667e+08	0.0098	0.0061	0.637	0.685
1643	441	735	411	L8G9Y4	VC83_06217	tr|L8G9Y4|L8G9Y4_PSED2	26 kDa	12	1	936000000	786000000	536000000	7.52667e+08	441000000	499000000	261000000	4.00333e+08	1220000000	705000000	650000000	8.58333e+08	0.68	0.067	-0.157	-0.834
1644	2233	2832	2240	L8FLJ3	VC83_00991	tr|L8FLJ3|L8FLJ3_PSED2	112 kDa	12	1	43600000	52300000	46800000	4.75667e+07	17900000	23900000	20300000	20700000	56200000	43200000	40300000	4.65667e+07	0.81	0.0011	-0.115	-1.2
1645	1772	1914	2026	L8FUF1	VC83_03214	tr|L8FUF1|L8FUF1_PSED2	52 kDa	12	1	60100000	144000000	68100000	9.07333e+07	79100000	67600000	65600000	7.07667e+07	57300000	65800000	69400000	6.41667e+07	0.39	0.57	-0.0494	-0.00996
1646	2268	2617	2278	L8FSA7	VC83_07258	tr|L8FSA7|L8FSA7_PSED2	48 kDa	12	1	46700000	45600000	43900000	45400000	29400000	29300000	23300000	2.73333e+07	38200000	49200000	45700000	4.43667e+07	0.73	0.0029	0.00316	-0.636
1647	236	328	292	L8G8X7	VC83_06224	tr|L8G8X7|L8G8X7_PSED2	21 kDa	12	1	1820000000	1410000000	1470000000	1.56667e+09	1130000000	1410000000	922000000	1154000000	1180000000	1220000000	1390000000	1.26333e+09	0.086	0.094	-0.268	-0.39
1648	2298	1385	2198	L8FLF5	VC83_00998	tr|L8FLF5|L8FLF5_PSED2	45 kDa	12	1	45800000	30800000	56200000	4.42667e+07	98700000	84900000	241000000	1.41533e+08	40100000	40000000	68500000	4.95333e+07	0.69	0.044	-0.192	1.11
1649	1299	737	1343	L8G814	VC83_03190	tr|L8G814|L8G814_PSED2	33 kDa	12	1	167000000	115000000	192000000	158000000	295000000	257000000	647000000	3.99667e+08	118000000	132000000	200000000	150000000	0.81	0.057	-0.339	0.825
1650	698	981	742	L8FTX1	VC83_09036	tr|L8FTX1|L8FTX1_PSED2	42 kDa	12	1	534000000	355000000	376000000	4.21667e+08	189000000	230000000	329000000	2.49333e+08	514000000	291000000	335000000	380000000	0.61	0.06	-0.167	-0.712
1651	2387	2359	2205	L8G152	VC83_03228	tr|L8G152|L8G152_PSED2	98 kDa	12	1	50700000	34700000	32600000	3.93333e+07	32600000	50200000	38600000	4.04667e+07	64500000	35200000	47400000	4.90333e+07	0.4	0.87	0.451	0.155
1652	607	770	705	L8G5V2	#N/A	tr|L8G5V2|L8G5V2_PSED2	21 kDa	12	1	516000000	501000000	560000000	5.25667e+08	362000000	426000000	331000000	373000000	415000000	415000000	415000000	415000000	0.0023	0.013	-0.313	-0.511
1653	235	130	265	L8FZU1	VC83_05641	tr|L8FZU1|L8FZU1_PSED2	18 kDa	12	1	1050000000	1640000000	2020000000	1570000000	3110000000	2910000000	2530000000	2850000000	945000000	1650000000	1590000000	1395000000	0.69	0.037	-0.051	0.823
1654	2324	2484	2144	L8FXG2	#N/A	tr|L8FXG2|L8FXG2_PSED2	74 kDa	12	1	63800000	37900000	25800000	42500000	31100000	37800000	31700000	3.35333e+07	78400000	40900000	43300000	54200000	0.47	0.56	0.194	-0.258
1655	1123	1125	1175	L8G5C3	VC83_01247	tr|L8G5C3|L8G5C3_PSED2	44 kDa	12	1	172000000	219000000	222000000	2.04333e+08	228000000	194000000	179000000	2.00333e+08	152000000	216000000	200000000	1.89333e+08	0.59	0.89	-0.131	-0.174
1656	1300	1561	1315	L8FZ42	VC83_04409	tr|L8FZ42|L8FZ42_PSED2	51 kDa	12	1	151000000	163000000	160000000	158000000	111000000	141000000	90600000	114200000	145000000	147000000	173000000	155000000	0.73	0.06	-0.122	-0.526
1657	1514	1396	1549	L8FQ77	VC83_03441	tr|L8FQ77|L8FQ77_PSED2	32 kDa	12	1	64700000	150000000	155000000	1.23233e+08	145000000	124000000	150000000	1.39667e+08	85500000	131000000	137000000	1.17833e+08	0.99	0.54	-0.2	-0.0507
1658	660	610	583	L8G858	VC83_08056	tr|L8G858|L8G858_PSED2	26 kDa	12	1	498000000	486000000	407000000	4.63667e+08	578000000	607000000	368000000	5.17667e+08	648000000	530000000	455000000	5.44333e+08	0.27	0.63	0.124	0.248
1659	1976	2339	1920	L8G4V3	VC83_06780	tr|L8G4V3|L8G4V3_PSED2	38 kDa	12	1	50100000	78100000	77100000	6.84333e+07	40300000	35600000	48100000	4.13333e+07	66700000	79200000	80200000	7.53667e+07	0.51	0.045	0.0385	-0.936
1660	2382	1403	2097	L8G5E3	VC83_03912	tr|L8G5E3|L8G5E3_PSED2	29 kDa	12	1	41000000	42100000	35500000	3.95333e+07	154000000	171000000	91800000	1.38933e+08	57600000	58100000	60300000	5.86667e+07	0.0019	0.0036	0.501	1.91
1661	1279	1064	1142	L8G9U8	VC83_06389	tr|L8G9U8|L8G9U8_PSED2	41 kDa	12	1	171000000	126000000	191000000	1.62667e+08	172000000	177000000	305000000	218000000	194000000	171000000	236000000	2.00333e+08	0.24	0.29	0.19	0.055
1662	2564	2074	2472	L8G9B3	VC83_01867	tr|L8G9B3|L8G9B3_PSED2	72 kDa	12	1	39800000	26200000	28300000	3.14333e+07	43200000	42800000	86200000	57400000	46200000	29100000	28600000	3.46333e+07	0.69	0.1	0.0378	0.611
1663	1603	834	1658	L8G5T8	VC83_01212	tr|L8G5T8|L8G5T8_PSED2	24 kDa	12	1	94100000	85300000	150000000	109800000	258000000	226000000	492000000	3.25333e+08	96300000	89600000	123000000	1.02967e+08	0.84	0.024	0.0333	1.45
1664	2362	2830	2489	L8GCT5	VC83_07611	tr|L8GCT5|L8GCT5_PSED2	94 kDa	12	1	43000000	39500000	39100000	4.05333e+07	20100000	20500000	21600000	2.07333e+07	34800000	33600000	32900000	3.37667e+07	0.0058	< 0.0001	-0.236	-0.949
1665	1777	1462	2034	L8FZ06	VC83_04451	tr|L8FZ06|L8FZ06_PSED2	30 kDa	12	1	55400000	71100000	143000000	8.98333e+07	122000000	93000000	169000000	128000000	39600000	57600000	92400000	63200000	0.43	0.29	-0.303	0.778
1666	2845	2667	2850	L8GCK5	VC83_01150	tr|L8GCK5|L8GCK5_PSED2	112 kDa	12	1	26100000	17600000	20100000	2.12667e+07	20200000	22500000	35100000	2.59333e+07	23800000	17100000	20800000	2.05667e+07	0.85	0.43	0.0474	0.158
1667	351	441	298	L8G2G6	VC83_01481	tr|L8G2G6|L8G2G6_PSED2	36 kDa	12	1	492000000	1210000000	1240000000	9.80667e+08	932000000	900000000	574000000	802000000	1100000000	1400000000	1180000000	1.22667e+09	0.39	0.7	-0.0374	-0.424
1668	1529	1745	1215	L8FQJ7	#N/A	tr|L8FQJ7|L8FQJ7_PSED2	52 kDa	12	1	156000000	116000000	88500000	1.20167e+08	79700000	114000000	80000000	9.12333e+07	212000000	177000000	148000000	179000000	0.1	0.26	0.605	-0.539
1669	2282	2123	2422	L8FQ19	VC83_08554	tr|L8FQ19|L8FQ19_PSED2	40 kDa	12	1	36400000	38100000	60400000	4.49667e+07	39900000	36200000	84900000	5.36667e+07	24100000	35100000	52600000	3.72667e+07	0.49	0.71	-0.117	0.0657
1670	697	626	622	L8FU86	VC83_06725	tr|L8FU86|L8FU86_PSED2	22 kDa	12	1	167000000	565000000	538000000	4.23333e+08	538000000	518000000	444000000	500000000	439000000	575000000	505000000	5.06333e+08	0.49	0.5	-0.0904	-0.0552
1671	1320	647	1537	L8GB97	VC83_06699	tr|L8GB97|L8GB97_PSED2	29 kDa	12	1	88000000	135000000	239000000	154000000	468000000	407000000	575000000	4.83333e+08	64700000	123000000	170000000	1.19233e+08	0.57	0.017	-0.133	1.79
1672	529	644	620	L8FQ27	VC83_08565	tr|L8FQ27|L8FQ27_PSED2	41 kDa	12	1	690000000	613000000	527000000	610000000	531000000	551000000	370000000	484000000	531000000	515000000	476000000	5.07333e+08	0.1	0.18	-0.25	-0.208
1673	966	1341	1207	L8FNC8	VC83_07880	tr|L8FNC8|L8FNC8_PSED2	25 kDa	12	1	324000000	246000000	204000000	258000000	161000000	186000000	101000000	1.49333e+08	215000000	178000000	152000000	1.81667e+08	0.11	0.07	-0.465	-0.613
1674	929	649	1023	L8G271	VC83_05914	tr|L8G271|L8G271_PSED2	49 kDa	12	1	99200000	268000000	456000000	274400000	518000000	432000000	492000000	4.80667e+08	125000000	255000000	341000000	2.40333e+08	0.95	0.18	-0.0727	0.878
1675	2307	2480	2487	L8FSA0	VC83_04694	tr|L8FSA0|L8FSA0_PSED2	117 kDa	12	1	54400000	38100000	38400000	4.36333e+07	32400000	36300000	32900000	3.38667e+07	35400000	36100000	30600000	3.40333e+07	0.14	0.12	-0.12	-0.224
1676	2949	2721	2980	L8FTP1	VC83_08560	tr|L8FTP1|L8FTP1_PSED2	74 kDa	12	1	19700000	13200000	22800000	1.85667e+07	24300000	20400000	27100000	2.39333e+07	13700000	14100000	23100000	1.69667e+07	0.71	0.21	-0.481	0.304
1677	1525	1241	1418	L8G9B4	#N/A	tr|L8G9B4|L8G9B4_PSED2	32 kDa	12	1	54100000	152000000	157000000	1.21033e+08	190000000	155000000	166000000	1.70333e+08	90000000	166000000	155000000	137000000	0.65	0.28	0.0259	0.124
1678	1342	1094	1289	L8FVP7	VC83_05077	tr|L8FVP7|L8FVP7_PSED2	24 kDa	12	1	186000000	153000000	114000000	151000000	227000000	255000000	140000000	2.07333e+08	201000000	157000000	124000000	1.60667e+08	0.77	0.26	0.038	0.572
1679	2838	3142	2994	L8G036	VC83_01512	tr|L8G036|L8G036_PSED2	108 kDa	12	1	28400000	17000000	18900000	2.14333e+07	11900000	15700000	11100000	12900000	22500000	15000000	12200000	1.65667e+07	0.33	0.059	-0.327	-0.667
1680	1931	1991	2161	L8FTJ5	#N/A	tr|L8FTJ5|L8FTJ5_PSED2	46 kDa	12	1	84900000	70700000	62600000	7.27333e+07	63600000	81600000	48200000	6.44667e+07	57100000	54100000	47600000	5.29333e+07	0.039	0.48	-0.386	-0.153
1681	539	677	578	L8FWJ9	VC83_02014	tr|L8FWJ9|L8FWJ9_PSED2	17 kDa	12	1	593000000	619000000	574000000	5.95333e+08	467000000	525000000	360000000	4.50667e+08	582000000	593000000	474000000	5.49667e+08	0.33	0.063	-0.0255	-0.344
1682	277	562	312	L8G7M7	VC83_02598	tr|L8G7M7|L8G7M7_PSED2	23 kDa	12	1	1320000000	1240000000	1350000000	1.30333e+09	584000000	747000000	447000000	5.92667e+08	1270000000	1130000000	1120000000	1.17333e+09	0.093	0.0058	-0.221	-1.18
1683	230	301	221	L8G0Z2	VC83_05668	tr|L8G0Z2|L8G0Z2_PSED2	30 kDa	12	1	1770000000	1640000000	1490000000	1.63333e+09	1350000000	1430000000	976000000	1252000000	1710000000	1650000000	1760000000	1.70667e+09	0.42	0.096	0.0605	-0.284
1684	2272	1929	2129	L8G0Y9	VC83_04263	tr|L8G0Y9|L8G0Y9_PSED2	47 kDa	12	1	31700000	47300000	56800000	4.52667e+07	64600000	57200000	86500000	6.94333e+07	43000000	57800000	66800000	5.58667e+07	0.36	0.11	0.289	0.45
1685	1925	1491	1863	L8GBA0	VC83_07235	tr|L8GBA0|L8GBA0_PSED2	41 kDa	12	1	71700000	66700000	81000000	7.31333e+07	104000000	101000000	166000000	1.23667e+08	83200000	69900000	91000000	8.13667e+07	0.34	0.043	0.215	0.533
1686	2313	2775	2465	A0A176ZZL3	VC83_09440	tr|A0A176ZZL3|A0A176ZZL3_9PEZI	58 kDa	12	1	59500000	41800000	28100000	4.31333e+07	24600000	28800000	14100000	22500000	45400000	31200000	28300000	3.49667e+07	0.52	0.1	-0.42	-0.763
1687	1486	1248	1509	L8G9D5	VC83_06220	tr|L8G9D5|L8G9D5_PSED2	43 kDa	12	1	178000000	83600000	119000000	1.26867e+08	86100000	76500000	343000000	1.68533e+08	148000000	88400000	137000000	1.24467e+08	0.99	0.89	0.198	-0.47
1688	3012	2790	2893	L8FYI7	#N/A	tr|L8FYI7|L8FYI7_PSED2	70 kDa	12	1	17900000	16500000	15500000	1.66333e+07	20400000	27000000	18700000	2.20333e+07	21300000	17600000	18500000	1.91333e+07	0.12	0.083	0.162	0.301
1689	2550	2710	2433	L8G4X3	#N/A	tr|L8G4X3|L8G4X3_PSED2	102 kDa	12	1	40100000	29400000	26100000	3.18667e+07	27600000	30100000	15100000	2.42667e+07	44900000	31500000	33700000	36700000	0.44	0.3	0.195	-0.0947
1690	200	212	164	L8FTM1	VC83_04712	tr|L8FTM1|L8FTM1_PSED2	21 kDa	12	1	2490000000	1760000000	1210000000	1820000000	1880000000	1980000000	1310000000	1.72333e+09	3010000000	2090000000	2200000000	2.43333e+09	0.25	0.91	0.325	0.0955
1691	2721	2035	2996	L8G532	VC83_04523	tr|L8G532|L8G532_PSED2	67 kDa	12	1	17300000	20300000	39400000	2.56667e+07	62100000	55200000	65000000	6.07667e+07	14700000	15000000	19300000	1.63333e+07	0.22	0.023	-0.433	1.61
1692	2116	2472	2215	L8G8J6	VC83_05960	tr|L8G8J6|L8G8J6_PSED2	54 kDa	12	1	46900000	56300000	65100000	56100000	35500000	36900000	30900000	3.44333e+07	42700000	53800000	48300000	4.82667e+07	0.28	0.012	-0.223	-0.664
1693	208	227	157	L8G1S6	VC83_04874	tr|L8G1S6|L8G1S6_PSED2	33 kDa	12	1	1990000000	1870000000	1360000000	1740000000	1640000000	2170000000	1060000000	1.62333e+09	3440000000	2010000000	2060000000	2.50333e+09	0.18	0.7	0.144	-0.191
1694	2702	1612	2708	L8FQU9	VC83_07293	tr|L8FQU9|L8FQU9_PSED2	41 kDa	12	1	26100000	18300000	33600000	26000000	91800000	74500000	153000000	1.06433e+08	24700000	20200000	31000000	25300000	0.95	0.0074	-0.079	1.81
1695	2578	3606	2491	L8G053	#N/A	tr|L8G053|L8G053_PSED2	63 kDa	12	0.92	26500000	39600000	25700000	30600000	4580000	5200000	6850000	5.54333e+06	29900000	35100000	35600000	3.35333e+07	0.51	0.00074	0.406	-2.35
1696	211	170	166	A0A177AI32	VC83_01879	tr|A0A177AI32|A0A177AI32_9PEZI	20 kDa	12	1	2310000000	1510000000	1370000000	1730000000	2380000000	2800000000	1480000000	2220000000	3330000000	1950000000	1800000000	2360000000	0.3	0.39	0.368	0.652
1697	3364	2979	3473	L8GAY0	#N/A	tr|L8GAY0|L8GAY0_PSED2	66 kDa	12	1	6380000	8050000	13500000	9310000	16000000	11400000	22800000	1.67333e+07	4270000	7490000	11200000	7.65333e+06	0.57	0.11	-0.104	0.988
1698	3154	3369	3188	L8G1F1	VC83_04437	tr|L8G1F1|L8G1F1_PSED2	54 kDa	12	1	13200000	14200000	12400000	1.32667e+07	7900000	8600000	9310000	8.60333e+06	10500000	13100000	13100000	1.22333e+07	0.37	0.002	-0.0127	-0.62
1699	2625	2741	2463	L8G5I3	VC83_01349	tr|L8G5I3|L8G5I3_PSED2	51 kDa	12	1	28800000	29700000	28100000	2.88667e+07	26300000	24400000	19200000	23300000	30400000	39700000	35000000	3.50333e+07	0.074	0.083	0.283	-0.234
1700	417	318	321	L8GAG4	VC83_09050	tr|L8GAG4|L8GAG4_PSED2	23 kDa	12	1	602000000	654000000	1180000000	812000000	817000000	751000000	1980000000	1.18267e+09	983000000	1020000000	1450000000	1151000000	0.2	0.44	0.642	0.321
1701	3250	3653	3529	L8FME3	VC83_00945	tr|L8FME3|L8FME3_PSED2	84 kDa	12	1	8020000	14900000	12100000	1.16733e+07	6120000	5130000	3920000	5.05667e+06	6820000	7220000	6870000	6970000	0.058	0.021	-0.814	-1.24
1702	848	989	952	L8FUY0	VC83_07098	tr|L8FUY0|L8FUY0_PSED2	48 kDa	12	1	341000000	259000000	354000000	318000000	261000000	313000000	160000000	2.44667e+08	280000000	278000000	256000000	2.71333e+08	0.22	0.26	-0.296	-0.388
1703	3392	3517	3552	L8FRX1	VC83_07901	tr|L8FRX1|L8FRX1_PSED2	163 kDa	12	1	11800000	8640000	6420000	8.95333e+06	5780000	7650000	6150000	6.52667e+06	8630000	5390000	6150000	6.72333e+06	0.29	0.21	-0.49	-0.49
1704	2478	2273	2375	L8G0Q6	VC83_04844	tr|L8G0Q6|L8G0Q6_PSED2	49 kDa	11	1	35100000	26600000	41700000	3.44667e+07	30200000	38300000	66100000	4.48667e+07	36900000	33600000	46000000	3.88333e+07	0.47	0.45	0.0718	0.125
1705	1793	1642	1787	A0A177APG5	VC83_00396	tr|A0A177APG5|A0A177APG5_9PEZI	34 kDa	11	1	120000000	77400000	65100000	87500000	101000000	132000000	75800000	1.02933e+08	94400000	76700000	96000000	8.90333e+07	0.82	0.52	0.286	0.384
1706	1536	976	1580	L8FMC4	#N/A	tr|L8FMC4|L8FMC4_PSED2	50 kDa	11	1	79000000	108000000	170000000	119000000	247000000	231000000	279000000	2.52333e+08	57700000	119000000	165000000	113900000	0.84	0.025	0.141	1.19
1707	3166	3117	3014	L8FRF0	VC83_05162	tr|L8FRF0|L8FRF0_PSED2	66 kDa	11	0.73	17600000	12300000	9210000	1.30367e+07	16100000	14500000	9560000	1.33867e+07	24900000	11500000	10300000	1.55667e+07	0.72	0.89	-0.0985	0.231
1708	2580	1956	2460	L8G214	VC83_03252	tr|L8G214|L8G214_PSED2	38 kDa	11	1	37600000	19400000	34700000	3.05667e+07	37700000	41300000	124000000	6.76667e+07	32600000	28300000	44400000	35100000	0.55	0.2	-0.0911	0.251
1709	1970	1937	1869	A0A177A821	#N/A	tr|A0A177A821|A0A177A821_9PEZI (+1)		11	1	75800000	58400000	73000000	6.90667e+07	53600000	56900000	95400000	6.86333e+07	87700000	65300000	88400000	8.04667e+07	0.31	0.87	0.265	-0.358
1710	2021	2295	2018	L8G431	VC83_05234	tr|L8G431|L8G431_PSED2	65 kDa	11	1	78700000	58500000	52800000	6.33333e+07	37400000	53500000	40200000	43700000	74100000	59600000	61100000	6.49333e+07	0.81	0.085	0.0623	-0.54
1711	1210	1361	1260	L8G4B1	VC83_09414	tr|L8G4B1|L8G4B1_PSED2	50 kDa	11	1	197000000	178000000	167000000	1.80667e+08	157000000	161000000	118000000	1.45333e+08	203000000	148000000	148000000	1.66333e+08	0.48	0.11	-0.264	-0.177
1712	1133	1515	1848	L8FUV0	VC83_00029	tr|L8FUV0|L8FUV0_PSED2	19 kDa	11	1	397000000	141000000	63200000	200400000	108000000	189000000	65500000	1.20833e+08	159000000	55000000	33300000	8.24333e+07	0.3	0.63	-1.36	-0.384
1713	2179	2459	2225	A0A177ADH7	#N/A	tr|A0A177ADH7|A0A177ADH7_9PEZI (+1)		11	1	70600000	49400000	32700000	50900000	36100000	44900000	24200000	3.50667e+07	65300000	42200000	35200000	4.75667e+07	0.86	0.28	-0.228	-0.452
1714	1642	1065	1359	L8FQN0	VC83_07286	tr|L8FQN0|L8FQN0_PSED2	29 kDa	11	1	80600000	127000000	108000000	105200000	231000000	227000000	196000000	218000000	152000000	153000000	136000000	147000000	0.063	0.0063	0.499	1.08
1715	1913	2468	2102	L8G9I3	VC83_06696	tr|L8G9I3|L8G9I3_PSED2	36 kDa	11	1	103000000	68300000	51900000	74400000	35600000	50400000	17600000	3.45333e+07	74600000	53200000	47000000	5.82667e+07	0.41	0.091	-0.361	-0.942
1716	1391	1532	1375	L8G771	VC83_01043	tr|L8G771|L8G771_PSED2	44 kDa	11	1	130000000	153000000	146000000	143000000	122000000	143000000	88900000	1.17967e+08	143000000	158000000	130000000	1.43667e+08	0.96	0.23	-0.027	-0.257
1717	2239	2136	2222	L8G4C7	VC83_02099	tr|L8G4C7|L8G4C7_PSED2	56 kDa	11	1	49100000	46700000	45900000	4.72333e+07	56900000	57000000	45200000	5.30333e+07	44700000	45100000	53700000	4.78333e+07	0.88	0.24	-0.0497	0.286
1718	2472	2206	2305	L8FPU6	VC83_08852	tr|L8FPU6|L8FPU6_PSED2	58 kDa	11	1	36700000	30900000	36200000	34600000	47800000	57800000	41700000	49100000	33900000	44000000	50300000	4.27333e+07	0.19	0.035	0.281	0.401
1719	1615	1192	1671	L8FSM1	VC83_06067	tr|L8FSM1|L8FSM1_PSED2	33 kDa	11	1	69800000	113000000	142000000	1.08267e+08	170000000	165000000	204000000	1.79667e+08	77900000	102000000	125000000	1.01633e+08	0.88	0.068	-0.145	0.595
1720	2515	2767	2371	L8GAH0	VC83_03004	tr|L8GAH0|L8GAH0_PSED2	49 kDa	11	1	50200000	30300000	18700000	3.30667e+07	25000000	29100000	14000000	22700000	54100000	37500000	25400000	39000000	0.61	0.4	0.309	-0.279
1721	1613	2216	1602	A0A177A2K8	VC83_07886	tr|A0A177A2K8|A0A177A2K8_9PEZI	50 kDa	11	1	111000000	113000000	101000000	1.08333e+08	52800000	60800000	32000000	4.85333e+07	131000000	105000000	98600000	1.11533e+08	0.83	0.013	-0.0884	-1.08
1722	1537	1587	1655	L8GEW7	#N/A	tr|L8GEW7|L8GEW7_PSED2	53 kDa	11	1	110000000	113000000	133000000	1.18667e+08	118000000	111000000	102000000	1.10333e+08	79800000	109000000	122000000	103600000	0.34	0.39	-0.0612	-0.0254
1723	2052	1858	1951	L8GA25	VC83_09076	tr|L8GA25|L8GA25_PSED2	83 kDa	11	1	73400000	60300000	48300000	6.06667e+07	81900000	86300000	65100000	7.77667e+07	83000000	64500000	68500000	72000000	0.28	0.16	0.185	0.443
1724	1854	1507	2012	L8GCY9	VC83_08322	tr|L8GCY9|L8GCY9_PSED2	39 kDa	11	1	74400000	70200000	95300000	7.99667e+07	141000000	126000000	98800000	1.21933e+08	54900000	67300000	74500000	6.55667e+07	0.2	0.041	-0.144	0.76
1725	1153	1006	1287	L8FX84	VC83_07267	tr|L8FX84|L8FX84_PSED2	20 kDa	11	1	193000000	170000000	223000000	1.95333e+08	208000000	285000000	220000000	2.37667e+08	121000000	184000000	178000000	161000000	0.26	0.2	-0.118	0.192
1726	1397	1308	1429	L8FPX0	VC83_00975	tr|L8FPX0|L8FPX0_PSED2	24 kDa	11	1	154000000	136000000	136000000	142000000	147000000	186000000	134000000	1.55667e+08	114000000	139000000	151000000	1.34667e+08	0.56	0.47	0.0311	0.108
1727	1038	1054	1033	L8GCN3	VC83_00538	tr|L8GCN3|L8GCN3_PSED2	35 kDa	11	1	260000000	238000000	186000000	228000000	235000000	291000000	138000000	2.21333e+08	291000000	228000000	194000000	2.37667e+08	0.82	0.79	-0.0595	-0.019
1728	1646	2346	1767	L8G5F8	VC83_01216	tr|L8G5F8|L8G5F8_PSED2	65 kDa	11	1	151000000	94000000	69500000	1.04833e+08	38500000	55500000	29300000	41100000	106000000	92500000	73100000	9.05333e+07	0.69	0.035	-0.0233	-1.29
1729	1086	1293	1162	L8G3F2	VC83_07321	tr|L8G3F2|L8G3F2_PSED2	25 kDa	11	1	281000000	207000000	158000000	2.15333e+08	172000000	192000000	115000000	1.59667e+08	214000000	219000000	145000000	1.92667e+08	0.67	0.27	0.0455	-0.274
1730	1378	1031	1530	L8G3D4	VC83_07032	tr|L8G3D4|L8G3D4_PSED2	31 kDa	11	1	90300000	157000000	187000000	1.44767e+08	229000000	209000000	250000000	2.29333e+08	74400000	131000000	156000000	1.20467e+08	0.59	0.091	-0.259	0.546
1731	2920	3314	2868	L8FT39	VC83_02639	tr|L8FT39|L8FT39_PSED2	95 kDa	11	1	21800000	20300000	15300000	1.91333e+07	9550000	11200000	8150000	9.63333e+06	16600000	22400000	20900000	1.99667e+07	0.76	0.0085	0.0423	-1.09
1732	1508	1653	1337	A0A177A010	#N/A	tr|A0A177A010|A0A177A010_9PEZI (+1)		11	1	205000000	94200000	71500000	1.23567e+08	75600000	104000000	124000000	101200000	219000000	117000000	118000000	1.51333e+08	0.53	0.75	0.323	0.14
1733	2804	2494	2402	L8FX62	VC83_02890	tr|L8FX62|L8FX62_PSED2	54 kDa	11	1	32100000	22400000	12600000	2.23667e+07	26100000	41800000	31700000	33200000	51500000	29100000	33500000	3.80333e+07	0.15	0.22	0.583	0.501
1734	1419	1881	1364	L8G2X1	#N/A	tr|L8G2X1|L8G2X1_PSED2	39 kDa	11	1	202000000	125000000	88500000	138500000	74400000	108000000	44300000	7.55667e+07	202000000	138000000	98000000	146000000	0.85	0.16	0.137	-0.753
1735	1656	2014	1862	L8G0X3	VC83_05938	tr|L8G0X3|L8G0X3_PSED2	27 kDa	11	1	157000000	100000000	52400000	1.03133e+08	59100000	92200000	35800000	6.23667e+07	83800000	83000000	78100000	8.16333e+07	0.69	0.32	-0.275	-0.765
1736	1416	1414	1313	L8G399	VC83_02425	tr|L8G399|L8G399_PSED2	37 kDa	11	1	100000000	149000000	168000000	139000000	153000000	150000000	106000000	1.36333e+08	162000000	163000000	141000000	1.55333e+08	0.46	0.97	0.124	0.0166
1737	1156	1596	1307	L8G045	VC83_04032	tr|L8G045|L8G045_PSED2	23 kDa	11	1	235000000	178000000	171000000	1.94667e+08	107000000	143000000	77600000	109200000	170000000	144000000	155000000	1.56333e+08	0.13	0.042	-0.194	-0.728
1738	1761	1406	1664	L8FSG3	VC83_01032	tr|L8FSG3|L8FSG3_PSED2	30 kDa	11	1	94500000	75100000	105000000	9.15333e+07	128000000	142000000	146000000	1.38667e+08	89300000	95500000	122000000	1.02267e+08	0.46	0.016	0.0148	0.587
1739	2880	2142	2973	L8G3K7	VC83_01379	tr|L8G3K7|L8G3K7_PSED2	47 kDa	11	1	20700000	18000000	22100000	2.02667e+07	59700000	33800000	64800000	5.27667e+07	10500000	18200000	22700000	1.71333e+07	0.42	0.012	-0.188	1.53
1740	2436	2730	2473	L8FN74	VC83_02536	tr|L8FN74|L8FN74_PSED2	40 kDa	11	1	40300000	40100000	28500000	36300000	24100000	30300000	16600000	2.36667e+07	32600000	37300000	34000000	3.46333e+07	0.79	0.1	-0.235	-0.733
1741	1689	1455	1681	L8GAH6	VC83_02992	tr|L8GAH6|L8GAH6_PSED2	54 kDa	11	1	76900000	94400000	128000000	9.97667e+07	131000000	122000000	132000000	1.28333e+08	89200000	95000000	119000000	1.01067e+08	0.88	0.14	0.00996	0.472
1742	1276	720	1476	L8FRV3	VC83_06034	tr|L8FRV3|L8FRV3_PSED2	36 kDa	11	1	122000000	149000000	219000000	1.63333e+08	347000000	331000000	551000000	4.09667e+08	68700000	137000000	179000000	1.28233e+08	0.44	0.017	-0.115	1.22
1743	1489	1728	1346	L8GA28	VC83_05748	tr|L8GA28|L8GA28_PSED2	49 kDa	11	1	162000000	122000000	94200000	1.26067e+08	96700000	116000000	65800000	9.28333e+07	199000000	133000000	117000000	1.49667e+08	0.49	0.25	0.13	-0.335
1744	213	443	211	A0A176ZZQ3	#N/A	tr|A0A176ZZQ3|A0A176ZZQ3_9PEZI (+1)		11	1	2260000000	1640000000	1280000000	1.72667e+09	907000000	805000000	682000000	798000000	2410000000	1660000000	1480000000	1850000000	0.75	0.015	0.0202	-1.02
1745	1313	1831	1347	L8GCF5	VC83_07914	tr|L8GCF5|L8GCF5_PSED2	46 kDa	11	1	185000000	160000000	121000000	1.55333e+08	86400000	94900000	61200000	8.08333e+07	172000000	150000000	127000000	1.49667e+08	0.86	0.023	-0.0894	-0.891
1746	1148	1102	1145	L8G8T4	VC83_06990	tr|L8G8T4|L8G8T4_PSED2	39 kDa	11	1	228000000	179000000	182000000	1.96333e+08	209000000	215000000	190000000	2.04667e+08	199000000	194000000	207000000	200000000	0.76	0.61	0.133	0.205
1747	2749	2184	2679	L8G0Y6	VC83_04258	tr|L8G0Y6|L8G0Y6_PSED2	102 kDa	11	1	30400000	20400000	22800000	2.45333e+07	41400000	41600000	68700000	5.05667e+07	32100000	20500000	26600000	26400000	0.71	0.026	0.221	0.864
1748	2559	2974	2614	L8G203	VC83_06194	tr|L8G203|L8G203_PSED2	67 kDa	11	1	41600000	25400000	27900000	3.16333e+07	11700000	12600000	26100000	16800000	36500000	24700000	25300000	2.88333e+07	0.68	0.084	-0.141	-1.15
1749	2315	2759	2411	L8G9W7	VC83_06477	tr|L8G9W7|L8G9W7_PSED2	41 kDa	11	1	40900000	45700000	42400000	43000000	26400000	24700000	17500000	2.28667e+07	32900000	43000000	37100000	3.76667e+07	0.18	0.0078	-0.194	-0.779
1750	1192	1345	1298	L8G0N8	VC83_05263	tr|L8G0N8|L8G0N8_PSED2	31 kDa	11	1	201000000	175000000	175000000	1.83667e+08	156000000	174000000	116000000	1.48667e+08	147000000	162000000	166000000	1.58333e+08	0.067	0.16	-0.115	-0.172
1751	2006	2098	1827	L8FTN4	VC83_08555	tr|L8FTN4|L8FTN4_PSED2	40 kDa	11	1	78900000	62100000	53800000	6.49333e+07	60300000	57900000	49100000	5.57667e+07	62300000	92000000	97800000	8.40333e+07	0.24	0.33	0.567	-0.101
1752	996	1319	1024	L8G7F6	VC83_04001	tr|L8G7F6|L8G7F6_PSED2	29 kDa	11	1	256000000	264000000	214000000	2.44667e+08	157000000	188000000	115000000	1.53333e+08	250000000	243000000	226000000	2.39667e+08	0.82	0.037	-0.0749	-0.705
1753	2168	2117	2373	L8G1E1	VC83_04519	tr|L8G1E1|L8G1E1_PSED2	39 kDa	11	1	31800000	62200000	61700000	51900000	66400000	52100000	44100000	54200000	28900000	47500000	40200000	3.88667e+07	0.38	0.78	-0.618	-0.244
1754	804	1070	695	L8GBV7	VC83_08326	tr|L8GBV7|L8GBV7_PSED2	32 kDa	11	1	367000000	335000000	339000000	347000000	227000000	241000000	181000000	2.16333e+08	447000000	416000000	427000000	430000000	0.0037	0.0063	0.332	-0.58
1755	1252	1697	1341	L8FX43	VC83_05057	tr|L8FX43|L8FX43_PSED2	45 kDa	11	1	235000000	154000000	122000000	1.70333e+08	88100000	151000000	48600000	95900000	220000000	127000000	104000000	1.50333e+08	0.66	0.17	-0.273	-0.805
1756	2939	2817	2804	L8GA08	VC83_06255	tr|L8GA08|L8GA08_PSED2	95 kDa	11	1	27100000	13800000	15300000	1.87333e+07	14200000	16200000	33700000	2.13667e+07	29400000	18000000	19100000	2.21667e+07	0.51	0.79	0.32	0.0772
1757	2216	2768	2325	L8FZN7	#N/A	tr|L8FZN7|L8FZN7_PSED2	82 kDa	11	1	59900000	38700000	47000000	4.85333e+07	23600000	24900000	19600000	22700000	55700000	32200000	36700000	4.15333e+07	0.47	0.0069	-0.354	-0.991
1758	2433	1668	2529	L8FLD5	VC83_00926	tr|L8FLD5|L8FLD5_PSED2	39 kDa	11	1	32000000	32800000	45000000	36600000	88600000	89500000	120000000	9.93667e+07	22600000	36500000	37000000	3.20333e+07	0.5	0.0025	0.153	1.45
1759	360	433	466	L8FQ05	VC83_08881	tr|L8FQ05|L8FQ05_PSED2	25 kDa	11	1	1380000000	864000000	640000000	9.61333e+08	863000000	1050000000	534000000	8.15667e+08	981000000	700000000	547000000	7.42667e+08	0.45	0.64	-0.303	-0.00128
1760	1928	1418	2249	L8FZN8	VC83_05720	tr|L8FZN8|L8FZN8_PSED2	50 kDa	11	1	76800000	51100000	91100000	73000000	101000000	114000000	192000000	1.35667e+08	33500000	53400000	50600000	4.58333e+07	0.11	0.08	-0.603	0.575
1761	305	339	317	L8FR06	VC83_02664	tr|L8FR06|L8FR06_PSED2	38 kDa	11	1	1310000000	1160000000	1030000000	1.16667e+09	1130000000	1280000000	886000000	1.09867e+09	1420000000	1030000000	1030000000	1160000000	0.92	0.63	-0.169	-0.0329
1762	1580	1807	1631	A0A177A959	VC83_06397	tr|A0A177A959|A0A177A959_9PEZI	24 kDa	11	1	76000000	131000000	132000000	113000000	105000000	78000000	68900000	8.39667e+07	93600000	125000000	103000000	107200000	0.9	0.27	-0.343	-0.746
1763	1666	1158	1652	L8FUF7	VC83_03219	tr|L8FUF7|L8FUF7_PSED2	34 kDa	11	1	65900000	100000000	141000000	102300000	173000000	148000000	247000000	1.89333e+08	81100000	105000000	125000000	103700000	0.86	0.074	0.0728	0.788
1764	1269	1190	1382	L8FPN7	VC83_00850	tr|L8FPN7|L8FPN7_PSED2	47 kDa	11	1	236000000	138000000	123000000	1.65667e+08	181000000	248000000	111000000	180000000	187000000	124000000	117000000	1.42667e+08	0.63	0.82	-0.155	0.393
1765	991	1228	980	L8G0T1	VC83_05890	tr|L8G0T1|L8G0T1_PSED2	31 kDa	11	1	252000000	257000000	234000000	2.47667e+08	184000000	192000000	141000000	1.72333e+08	274000000	271000000	220000000	255000000	0.76	0.021	0.103	-0.455
1766	2912	2715	2860	L8FQK6	VC83_08290	tr|L8FQK6|L8FQK6_PSED2	67 kDa	11	1	24700000	15000000	18800000	19500000	22600000	23600000	26000000	2.40667e+07	23800000	18200000	18500000	2.01667e+07	0.8	0.2	-0.024	0.322
1767	1692	2372	1603	L8GAD6	#N/A	tr|L8GAD6|L8GAD6_PSED2	29 kDa	11	1	121000000	90600000	86000000	99200000	37200000	55400000	26100000	3.95667e+07	138000000	104000000	92000000	1.11333e+08	0.52	0.017	0.197	-1.29
1768	988	856	1106	L8GC70	VC83_06869	tr|L8GC70|L8GC70_PSED2	22 kDa	11	1	241000000	204000000	303000000	2.49333e+08	307000000	302000000	330000000	313000000	136000000	186000000	315000000	2.12333e+08	0.49	0.11	-0.375	0.346
1769	2602	2177	2542	L8FXM7	#N/A	tr|L8FXM7|L8FXM7_PSED2	38 kDa	11	1	28700000	30200000	30800000	29900000	55300000	52100000	45500000	5.09667e+07	24300000	37800000	33100000	3.17333e+07	0.75	0.00099	0.136	0.789
1770	1296	1763	1029	A0A177A654	#N/A	tr|A0A177A654|A0A177A654_9PEZI	29 kDa	11	1	263000000	140000000	73500000	1.58833e+08	93600000	116000000	58100000	8.92333e+07	345000000	208000000	163000000	2.38667e+08	0.32	0.31	0.57	-0.582
1771	2139	2171	2331	L8GB99	VC83_07915	tr|L8GB99|L8GB99_PSED2	47 kDa	11	1	42400000	58000000	60700000	53700000	60000000	53000000	40800000	5.12667e+07	39900000	41900000	41300000	4.10333e+07	0.087	0.79	-0.49	-0.13
1772	2266	2945	2196	L8FTE5	VC83_02054	tr|L8FTE5|L8FTE5_PSED2	79 kDa	11	1	61500000	42800000	32200000	45500000	12900000	20100000	19400000	1.74667e+07	73200000	40600000	35400000	4.97333e+07	0.82	0.016	-0.076	-1.14
1773	1665	1433	1570	L8FZW2	VC83_03250	tr|L8FZW2|L8FZW2_PSED2	27 kDa	11	1	83100000	111000000	113000000	1.02367e+08	143000000	145000000	109000000	1.32333e+08	107000000	119000000	119000000	115000000	0.3	0.13	0.0979	0.366
1774	254	651	291	L8GBP9	#N/A	tr|L8GBP9|L8GBP9_PSED2	21 kDa	11	1	2090000000	1300000000	989000000	1.45967e+09	450000000	615000000	376000000	4.80333e+08	1860000000	1000000000	941000000	1267000000	0.67	0.014	-0.371	-1.52
1775	2542	1936	2230	L8G974	#N/A	tr|L8G974|L8G974_PSED2	42 kDa	11	1	35200000	25500000	35600000	32100000	42600000	54200000	110000000	6.89333e+07	57600000	38700000	45000000	47100000	0.075	0.086	0.354	0.623
1776	1601	2030	1648	L8FYL7	VC83_08183	tr|L8FYL7|L8FYL7_PSED2	19 kDa	11	1	169000000	98400000	62500000	1.09967e+08	63200000	85000000	35200000	6.11333e+07	164000000	76600000	72200000	1.04267e+08	0.91	0.22	-0.361	-0.639
1777	2735	2405	2740	L8GBA8	VC83_06708	tr|L8GBA8|L8GBA8_PSED2	40 kDa	11	1	25000000	21900000	28800000	2.52333e+07	35300000	37800000	40200000	3.77667e+07	23500000	21000000	28300000	2.42667e+07	0.75	0.0099	-0.0921	0.594
1778	1597	1944	1883	L8G2A0	VC83_07130	tr|L8G2A0|L8G2A0_PSED2	48 kDa	11	1	104000000	126000000	102000000	1.10667e+08	79800000	78200000	46000000	68000000	84200000	85400000	69200000	79600000	0.027	0.057	-0.299	-0.404
1779	2109	2470	2532	L8FY29	#N/A	tr|L8FY29|L8FY29_PSED2	35 kDa	11	1	49100000	57600000	62800000	56500000	34500000	40700000	28300000	34500000	31300000	33700000	30900000	3.19667e+07	0.0018	0.017	-0.878	-0.739
1780	707	347	668	L8G7G9	VC83_00744	tr|L8G7G9|L8G7G9_PSED2	23 kDa	11	1	307000000	399000000	537000000	4.14333e+08	976000000	982000000	1270000000	1076000000	335000000	426000000	601000000	454000000	0.73	0.0061	0.0921	1.3
1781	1957	952	1854	L8FMJ9	#N/A	tr|L8FMJ9|L8FMJ9_PSED2	39 kDa	11	1	63400000	64600000	83700000	7.05667e+07	227000000	249000000	316000000	264000000	78400000	76800000	91100000	82100000	0.21	0.0006	0.28	1.95
1782	984	1088	898	L8GAR5	VC83_05740	tr|L8GAR5|L8GAR5_PSED2	33 kDa	11	1	280000000	247000000	225000000	2.50667e+08	224000000	240000000	163000000	209000000	318000000	286000000	269000000	291000000	0.13	0.23	0.214	-0.141
1783	1105	1343	1143	L8G6Y8	#N/A	tr|L8G6Y8|L8G6Y8_PSED2	34 kDa	11	1	191000000	222000000	217000000	210000000	159000000	164000000	124000000	149000000	177000000	214000000	210000000	2.00333e+08	0.58	0.026	-0.0468	-0.452
1784	1870	1713	1748	L8FMY6	VC83_03934	tr|L8FMY6|L8FMY6_PSED2	36 kDa	11	1	60100000	89700000	85000000	7.82667e+07	104000000	98500000	80100000	94200000	79400000	106000000	95400000	93600000	0.28	0.26	0.166	0.212
1785	874	730	992	L8G2L0	VC83_06739	tr|L8G2L0|L8G2L0_PSED2	34 kDa	11	1	350000000	328000000	232000000	3.03333e+08	399000000	541000000	273000000	4.04333e+08	269000000	268000000	222000000	253000000	0.3	0.32	-0.294	0.281
1786	1109	641	856	A0A177AF57	#N/A	tr|A0A177AF57|A0A177AF57_9PEZI (+1)		11	1	171000000	159000000	297000000	209000000	385000000	307000000	770000000	4.87333e+08	257000000	267000000	404000000	3.09333e+08	0.17	0.076	0.647	1.17
1787	2754	2898	2665	L8G5P9	VC83_06199	tr|L8G5P9|L8G5P9_PSED2	101 kDa	11	1	35400000	22100000	15600000	2.43667e+07	11700000	16900000	27200000	18600000	40400000	20500000	19900000	2.69333e+07	0.77	0.47	-0.105	-0.383
1788	3053	2745	3177	L8GCV8	VC83_06867	tr|L8GCV8|L8GCV8_PSED2	27 kDa	11	1	13200000	14600000	18700000	15500000	23100000	23700000	22600000	2.31333e+07	9470000	12400000	15200000	1.23567e+07	0.24	0.018	-0.239	0.664
1789	2214	2485	2250	A0A177A1C5	#N/A	tr|A0A177A1C5|A0A177A1C5_9PEZI	46 kDa	11	1	41000000	51400000	53700000	48700000	35500000	33600000	31400000	33500000	45400000	47800000	44200000	45800000	0.56	0.015	-0.181	-0.613
1790	2979	2647	3000	L8FU82	VC83_09534	tr|L8FU82|L8FU82_PSED2	75 kDa	11	1	13800000	18800000	20500000	17700000	28200000	25400000	25700000	2.64333e+07	16200000	16800000	15800000	1.62667e+07	0.6	0.029	-0.211	0.454
1791	1414	1320	1559	L8G0T8	VC83_05721	tr|L8G0T8|L8G0T8_PSED2	30 kDa	11	1	69200000	151000000	198000000	139400000	158000000	140000000	162000000	1.53333e+08	101000000	124000000	124000000	1.16333e+08	0.78	0.6	-0.29	0.067
1792	1149	818	1062	L8FMH7	VC83_06978	tr|L8FMH7|L8FMH7_PSED2	35 kDa	11	1	109000000	242000000	238000000	1.96333e+08	370000000	299000000	334000000	3.34333e+08	155000000	257000000	264000000	2.25333e+08	0.62	0.094	0.106	0.488
1793	648	969	608	L8FUK9	VC83_07202	tr|L8FUK9|L8FUK9_PSED2	27 kDa	11	1	688000000	496000000	261000000	4.81667e+08	265000000	301000000	206000000	2.57333e+08	517000000	517000000	522000000	5.18667e+08	0.63	0.14	0.0605	-0.904
1794	370	378	456	L8FYE9	#N/A	tr|L8FYE9|L8FYE9_PSED2	22 kDa	11	1	734000000	1050000000	1040000000	9.41333e+08	1020000000	1100000000	844000000	988000000	676000000	837000000	766000000	7.59667e+08	0.2	0.74	-0.448	-0.0379
1795	2086	2559	2088	L8FPB3	VC83_08286	tr|L8FPB3|L8FPB3_PSED2	47 kDa	11	1	70500000	52400000	50100000	5.76667e+07	31100000	32900000	25800000	2.99333e+07	62700000	46900000	68800000	5.94667e+07	0.86	0.0076	0.259	-0.753
1796	716	1132	789	L8G9N6	VC83_02719	tr|L8G9N6|L8G9N6_PSED2	26 kDa	11	1	594000000	356000000	266000000	4.05333e+08	194000000	254000000	140000000	196000000	482000000	327000000	260000000	3.56333e+08	0.74	0.075	-0.122	-0.873
1797	2807	2063	2633	L8G329	VC83_09402	tr|L8G329|L8G329_PSED2	35 kDa	11	1	16400000	20200000	30300000	22300000	43300000	34800000	97500000	5.85333e+07	19000000	25700000	40400000	2.83667e+07	0.47	0.069	0.351	1.1
1798	1702	2453	1770	A0A177AFM6	#N/A	tr|A0A177AFM6|A0A177AFM6_9PEZI (+1)		11	1	172000000	75200000	46700000	9.79667e+07	27700000	59800000	18600000	3.53667e+07	151000000	79900000	39400000	90100000	0.89	0.12	0.0875	-1.44
1799	369	492	358	L8FL92	VC83_00860	tr|L8FL92|L8FL92_PSED2	35 kDa	11	1	1220000000	928000000	682000000	9.43333e+08	728000000	919000000	451000000	6.99333e+08	1340000000	940000000	781000000	1.02033e+09	0.75	0.31	0.019	-0.349
1800	2001	1349	1822	L8FWC2	VC83_03809	tr|L8FWC2|L8FWC2_PSED2	62 kDa	11	1	85300000	66600000	43900000	6.52667e+07	175000000	180000000	88100000	147700000	125000000	69900000	58100000	8.43333e+07	0.47	0.057	0.0693	1.39
1801	2630	3360	2934	L8G0Z0	VC83_08751	tr|L8G0Z0|L8G0Z0_PSED2	52 kDa	11	1	33200000	28100000	24800000	28700000	8940000	10500000	6700000	8.71333e+06	20200000	17900000	15800000	1.79667e+07	0.013	0.0015	-0.653	-1.65
1802	407	368	373	L8FUI2	VC83_03101	tr|L8FUI2|L8FUI2_PSED2	16 kDa	11	1	790000000	766000000	1030000000	862000000	918000000	991000000	1130000000	1013000000	811000000	893000000	1190000000	9.64667e+08	0.51	0.21	0.177	0.327
1803	1539	1622	1789	L8FSE0	VC83_01937	tr|L8FSE0|L8FSE0_PSED2	35 kDa	11	1	63600000	146000000	146000000	1.18533e+08	112000000	97700000	105000000	104900000	75500000	100000000	91500000	89000000	0.48	0.86	-0.673	-0.477
1804	45	120	64	L8FVY2	VC83_05080	tr|L8FVY2|L8FVY2_PSED2	13 kDa	11	1	9810000000	5790000000	5200000000	6.93333e+09	2660000000	4230000000	2260000000	3050000000	8550000000	5460000000	4160000000	6.05667e+09	0.65	0.04	-0.0851	-1.12
1805	1219	1083	1489	L8FX56	VC83_06013	tr|L8FX56|L8FX56_PSED2	34 kDa	11	0.91	125000000	160000000	252000000	179000000	133000000	110000000	391000000	2.11333e+08	105000000	125000000	150000000	1.26667e+08	0.24	0.93	-0.36	-0.27
1806	2479	2348	2587	L8FSI2	VC83_04713	tr|L8FSI2|L8FSI2_PSED2	45 kDa	11	1	25200000	29600000	48600000	3.44667e+07	44700000	34000000	44400000	4.10333e+07	20200000	29800000	39900000	2.99667e+07	0.65	0.39	0.00805	0.586
1807	343	2818	953	L8FZS7	VC83_01647	tr|L8FZS7|L8FZS7_PSED2	49 kDa	11	1	919000000	1720000000	360000000	9.99667e+08	17600000	32100000	14400000	2.13667e+07	264000000	249000000	300000000	271000000	0.071	0.0019	-1.8	-5.71
1808	1685	1683	1528	L8G5Z0	VC83_04560	tr|L8G5Z0|L8G5Z0_PSED2	33 kDa	11	1	53200000	118000000	129000000	1.00067e+08	102000000	84100000	108000000	9.80333e+07	82700000	146000000	133000000	1.20567e+08	0.53	0.89	0.165	-0.216
1809	1785	1567	1525	L8FRZ1	VC83_09332	tr|L8FRZ1|L8FRZ1_PSED2	51 kDa	11	1	116000000	72500000	77000000	88500000	88700000	97500000	153000000	1.13067e+08	158000000	99800000	105000000	1.20933e+08	0.2	0.35	0.455	0.342
1810	2889	2229	2915	L8FLM0	#N/A	tr|L8FLM0|L8FLM0_PSED2	106 kDa	11	1	19700000	13700000	26400000	1.99333e+07	28300000	24300000	89900000	47500000	18400000	15400000	22000000	18600000	0.84	0.19	-0.102	0.521
1811	2548	2110	2461	L8GB54	VC83_05428	tr|L8GB54|L8GB54_PSED2	69 kDa	11	1	35600000	28000000	32100000	31900000	27700000	26700000	110000000	54800000	38500000	28800000	37900000	3.50667e+07	0.48	0.54	0.242	-0.211
1812	2240	1771	2335	L8FZF0	#N/A	tr|L8FZF0|L8FZF0_PSED2	31 kDa	11	1	64400000	46500000	30600000	4.71667e+07	89500000	117000000	56700000	8.77333e+07	49800000	35400000	36400000	4.05333e+07	0.65	0.11	-0.353	0.946
1813	1443	1762	1496	L8G9S1	VC83_06834	tr|L8G9S1|L8G9S1_PSED2	47 kDa	11	1	170000000	131000000	101000000	134000000	99100000	118000000	51300000	8.94667e+07	150000000	132000000	96300000	126100000	0.81	0.21	0.0182	-0.397
1814	286	593	309	L8FXV7	VC83_03212	tr|L8FXV7|L8FXV7_PSED2	14 kDa	11	1	1440000000	1040000000	1250000000	1.24333e+09	581000000	609000000	455000000	5.48333e+08	1580000000	991000000	964000000	1.17833e+09	0.73	0.0034	-0.33	-1.1
1815	3027	3203	2987	L8FZ26	VC83_03788	tr|L8FZ26|L8FZ26_PSED2	115 kDa	11	1	16600000	15200000	16900000	1.62333e+07	11100000	10200000	14000000	1.17667e+07	18300000	14200000	17500000	1.66667e+07	0.83	0.031	0.072	-0.58
1816	2375	2570	2515	A0A177A995	VC83_05429	tr|A0A177A995|A0A177A995_9PEZI	86 kDa	11	1	48100000	38200000	33800000	4.00333e+07	25100000	34400000	28600000	2.93667e+07	38400000	30800000	28400000	3.25333e+07	0.21	0.09	-0.313	-0.418
1817	2637	1840	2533	L8G5L5	VC83_01622	tr|L8G5L5|L8G5L5_PSED2	71 kDa	11	1	28100000	29600000	26900000	28200000	74900000	71800000	93300000	80000000	34600000	32400000	28900000	3.19667e+07	0.11	0.00027	0.205	1.41
1818	2285	1480	2217	L8G2P1	VC83_05666	tr|L8G2P1|L8G2P1_PSED2	39 kDa	11	1	50200000	37000000	47500000	44900000	99600000	103000000	174000000	1.25533e+08	56100000	39000000	49200000	48100000	0.67	0.0078	0.0482	1.12
1819	2173	1896	2074	L8FMK2	VC83_07803	tr|L8FMK2|L8FMK2_PSED2	49 kDa	11	1	64500000	37900000	52200000	5.15333e+07	45700000	41700000	132000000	7.31333e+07	76700000	47300000	56600000	60200000	0.49	0.6	0.116	-0.192
1820	3183	2464	3145	L8FT41	VC83_06121	tr|L8FT41|L8FT41_PSED2	44 kDa	11	1	15000000	12000000	11100000	12700000	33000000	27800000	43700000	3.48333e+07	14700000	9730000	14500000	1.29767e+07	0.94	0.0033	0.272	1.46
[truncated: 2,523 more rows]

## Sheet: Supplemental Table S3 
Supplemental Table S3. Significant DAPs identified under Cu-withholding stress							Control Sample Data				Cu-withholding (BCS) Data				Cu-overload (Cu) Data				Statistics
[truncated: 1,396 more rows]

[truncated: 5 more sheets: Supplemental Table S4 , Supplemental Table S5, Supplemental Table S6, Supplemental Table S7, Supplemental Table S8]
